# Supplementary material for: Cold spell en route delays spring arrival and decreases apparent survival in a long-distance migratory songbird
Source: BMC Ecol. 2017 Apr 4;17:11. doi: 10.1186/s12898-017-0121-4 (PMC5381016; doi:10.1186/s12898-017-0121-4)
Supplement: Supplementary file 2 — Additional file 2. Raw sunrise and sunset data recorded by the geolocators. [file 12898_2017_121_MOESM2_ESM.xlsx]

## Sheet: Sheet1
time	sunevent	logger ID
2013-07-01 13:28:00	sunset	9OR
2013-07-02 03:27:00	sunrise	9OR
2013-07-02 16:19:00	sunset	9OR
2013-07-03 03:27:00	sunrise	9OR
2013-07-03 16:46:00	sunset	9OR
2013-07-04 03:27:00	sunrise	9OR
2013-07-04 15:12:00	sunset	9OR
2013-07-05 04:02:00	sunrise	9OR
2013-07-05 16:37:00	sunset	9OR
2013-07-06 04:26:00	sunrise	9OR
2013-07-06 15:25:00	sunset	9OR
2013-07-07 03:46:00	sunrise	9OR
2013-07-07 16:25:00	sunset	9OR
2013-07-08 03:39:00	sunrise	9OR
2013-07-08 15:55:00	sunset	9OR
2013-07-09 04:06:00	sunrise	9OR
2013-07-09 16:10:00	sunset	9OR
2013-07-10 03:16:00	sunrise	9OR
2013-07-10 16:37:00	sunset	9OR
2013-07-11 03:20:00	sunrise	9OR
2013-07-11 16:40:00	sunset	9OR
2013-07-12 03:15:00	sunrise	9OR
2013-07-12 16:05:00	sunset	9OR
2013-07-13 06:14:00	sunrise	9OR
2013-07-13 16:29:00	sunset	9OR
2013-07-14 03:43:00	sunrise	9OR
2013-07-14 15:20:00	sunset	9OR
2013-07-15 03:58:00	sunrise	9OR
2013-07-15 15:53:00	sunset	9OR
2013-07-16 04:08:00	sunrise	9OR
2013-07-16 13:28:00	sunset	9OR
2013-07-17 05:34:00	sunrise	9OR
2013-07-17 16:18:00	sunset	9OR
2013-07-18 03:24:00	sunrise	9OR
2013-07-18 16:33:00	sunset	9OR
2013-07-19 03:59:00	sunrise	9OR
2013-07-19 15:55:00	sunset	9OR
2013-07-20 03:38:00	sunrise	9OR
2013-07-20 17:09:00	sunset	9OR
2013-07-21 04:08:00	sunrise	9OR
2013-07-21 15:44:00	sunset	9OR
2013-07-22 03:43:00	sunrise	9OR
2013-07-22 16:23:00	sunset	9OR
2013-07-23 05:31:00	sunrise	9OR
2013-07-23 14:32:00	sunset	9OR
2013-07-24 03:55:00	sunrise	9OR
2013-07-24 14:38:00	sunset	9OR
2013-07-25 03:01:00	sunrise	9OR
2013-07-25 16:26:00	sunset	9OR
2013-07-26 03:05:00	sunrise	9OR
2013-07-26 15:38:00	sunset	9OR
2013-07-27 05:45:00	sunrise	9OR
2013-07-27 16:21:00	sunset	9OR
2013-07-28 03:42:00	sunrise	9OR
2013-07-28 15:42:00	sunset	9OR
2013-07-29 03:11:00	sunrise	9OR
2013-07-29 15:25:00	sunset	9OR
2013-07-30 03:21:00	sunrise	9OR
2013-07-30 15:57:00	sunset	9OR
2013-07-31 03:35:00	sunrise	9OR
2013-07-31 15:57:00	sunset	9OR
2013-08-01 03:24:00	sunrise	9OR
2013-08-01 16:04:00	sunset	9OR
2013-08-02 03:00:00	sunrise	9OR
2013-08-02 15:44:00	sunset	9OR
2013-08-03 03:14:00	sunrise	9OR
2013-08-03 16:14:00	sunset	9OR
2013-08-04 03:33:00	sunrise	9OR
2013-08-04 15:05:00	sunset	9OR
2013-08-05 03:58:00	sunrise	9OR
2013-08-05 15:21:00	sunset	9OR
2013-08-06 02:50:00	sunrise	9OR
2013-08-06 16:25:00	sunset	9OR
2013-08-07 03:37:00	sunrise	9OR
2013-08-07 16:08:00	sunset	9OR
2013-08-08 02:24:00	sunrise	9OR
2013-08-08 16:03:00	sunset	9OR
2013-08-09 02:24:00	sunrise	9OR
2013-08-09 15:33:00	sunset	9OR
2013-08-10 03:02:00	sunrise	9OR
2013-08-10 15:27:00	sunset	9OR
2013-08-11 03:18:00	sunrise	9OR
2013-08-11 14:27:00	sunset	9OR
2013-08-12 04:58:00	sunrise	9OR
2013-08-12 14:52:00	sunset	9OR
2013-08-13 02:43:00	sunrise	9OR
2013-08-13 14:54:00	sunset	9OR
2013-08-14 05:13:00	sunrise	9OR
2013-08-14 14:52:00	sunset	9OR
2013-08-15 03:47:00	sunrise	9OR
2013-08-15 14:01:00	sunset	9OR
2013-08-16 03:50:00	sunrise	9OR
2013-08-16 15:06:00	sunset	9OR
2013-08-17 06:30:00	sunrise	9OR
2013-08-17 14:11:00	sunset	9OR
2013-08-18 04:40:00	sunrise	9OR
2013-08-18 15:11:00	sunset	9OR
2013-08-19 03:07:00	sunrise	9OR
2013-08-19 14:20:00	sunset	9OR
2013-08-20 03:49:00	sunrise	9OR
2013-08-20 14:55:00	sunset	9OR
2013-08-21 05:00:00	sunrise	9OR
2013-08-21 14:20:00	sunset	9OR
2013-08-22 03:55:00	sunrise	9OR
2013-08-22 14:17:00	sunset	9OR
2013-08-23 05:46:00	sunrise	9OR
2013-08-23 15:20:00	sunset	9OR
2013-08-24 04:58:00	sunrise	9OR
2013-08-24 14:01:00	sunset	9OR
2013-08-25 04:14:00	sunrise	9OR
2013-08-25 14:09:00	sunset	9OR
2013-08-26 04:04:00	sunrise	9OR
2013-08-26 15:34:00	sunset	9OR
2013-08-27 05:38:00	sunrise	9OR
2013-08-27 15:34:00	sunset	9OR
2013-08-28 04:13:00	sunrise	9OR
2013-08-28 15:10:00	sunset	9OR
2013-08-29 05:44:00	sunrise	9OR
2013-08-29 14:43:00	sunset	9OR
2013-08-30 04:47:00	sunrise	9OR
2013-08-30 15:25:00	sunset	9OR
2013-08-31 05:32:00	sunrise	9OR
2013-08-31 15:20:00	sunset	9OR
2013-09-01 05:14:00	sunrise	9OR
2013-09-01 15:34:00	sunset	9OR
2013-09-02 04:13:00	sunrise	9OR
2013-09-02 15:07:00	sunset	9OR
2013-09-03 04:37:00	sunrise	9OR
2013-09-03 14:57:00	sunset	9OR
2013-09-04 04:23:00	sunrise	9OR
2013-09-04 13:42:00	sunset	9OR
2013-09-05 03:48:00	sunrise	9OR
2013-09-05 11:14:00	sunset	9OR
2013-09-06 05:01:00	sunrise	9OR
2013-09-06 14:43:00	sunset	9OR
2013-09-07 04:07:00	sunrise	9OR
2013-09-07 14:37:00	sunset	9OR
2013-09-08 06:25:00	sunrise	9OR
2013-09-08 14:21:00	sunset	9OR
2013-09-09 04:35:00	sunrise	9OR
2013-09-09 15:31:00	sunset	9OR
2013-09-10 04:07:00	sunrise	9OR
2013-09-10 15:26:00	sunset	9OR
2013-09-11 05:14:00	sunrise	9OR
2013-09-11 14:55:00	sunset	9OR
2013-09-12 04:21:00	sunrise	9OR
2013-09-12 15:05:00	sunset	9OR
2013-09-13 04:24:00	sunrise	9OR
2013-09-13 15:36:00	sunset	9OR
2013-09-14 04:11:00	sunrise	9OR
2013-09-14 15:41:00	sunset	9OR
2013-09-15 04:14:00	sunrise	9OR
2013-09-15 15:36:00	sunset	9OR
2013-09-16 04:10:00	sunrise	9OR
2013-09-16 15:20:00	sunset	9OR
2013-09-17 04:05:00	sunrise	9OR
2013-09-17 15:29:00	sunset	9OR
2013-09-18 04:28:00	sunrise	9OR
2013-09-18 15:19:00	sunset	9OR
2013-09-19 04:13:00	sunrise	9OR
2013-09-19 15:19:00	sunset	9OR
2013-09-20 04:18:00	sunrise	9OR
2013-09-20 15:13:00	sunset	9OR
2013-09-21 04:18:00	sunrise	9OR
2013-09-21 15:15:00	sunset	9OR
2013-09-22 04:19:00	sunrise	9OR
2013-09-22 15:43:00	sunset	9OR
2013-09-23 04:24:00	sunrise	9OR
2013-09-23 15:43:00	sunset	9OR
2013-09-24 04:29:00	sunrise	9OR
2013-09-24 15:17:00	sunset	9OR
2013-09-25 04:48:00	sunrise	9OR
2013-09-25 15:32:00	sunset	9OR
2013-09-26 04:18:00	sunrise	9OR
2013-09-26 15:22:00	sunset	9OR
2013-09-27 04:28:00	sunrise	9OR
2013-09-27 15:22:00	sunset	9OR
2013-09-28 04:11:00	sunrise	9OR
2013-09-28 15:09:00	sunset	9OR
2013-09-29 04:31:00	sunrise	9OR
2013-09-29 15:16:00	sunset	9OR
2013-09-30 04:27:00	sunrise	9OR
2013-09-30 15:18:00	sunset	9OR
2013-10-01 04:27:00	sunrise	9OR
2013-10-01 15:31:00	sunset	9OR
2013-10-02 04:42:00	sunrise	9OR
2013-10-02 14:56:00	sunset	9OR
2013-10-03 04:37:00	sunrise	9OR
2013-10-03 13:50:00	sunset	9OR
2013-10-04 06:10:00	sunrise	9OR
2013-10-04 14:55:00	sunset	9OR
2013-10-05 04:45:00	sunrise	9OR
2013-10-05 15:21:00	sunset	9OR
2013-10-06 04:41:00	sunrise	9OR
2013-10-06 15:40:00	sunset	9OR
2013-10-07 04:46:00	sunrise	9OR
2013-10-07 15:16:00	sunset	9OR
2013-10-08 04:15:00	sunrise	9OR
2013-10-08 15:29:00	sunset	9OR
2013-10-09 04:15:00	sunrise	9OR
2013-10-09 15:29:00	sunset	9OR
2013-10-10 05:03:00	sunrise	9OR
2013-10-10 15:29:00	sunset	9OR
2013-10-11 05:05:00	sunrise	9OR
2013-10-11 15:24:00	sunset	9OR
2013-10-12 04:32:00	sunrise	9OR
2013-10-12 15:18:00	sunset	9OR
2013-10-13 04:29:00	sunrise	9OR
2013-10-13 15:18:00	sunset	9OR
2013-10-14 04:18:00	sunrise	9OR
2013-10-14 15:23:00	sunset	9OR
2013-10-15 03:54:00	sunrise	9OR
2013-10-15 15:33:00	sunset	9OR
2013-10-16 03:59:00	sunrise	9OR
2013-10-16 15:28:00	sunset	9OR
2013-10-17 04:27:00	sunrise	9OR
2013-10-17 15:29:00	sunset	9OR
2013-10-18 03:57:00	sunrise	9OR
2013-10-18 14:58:00	sunset	9OR
2013-10-19 03:48:00	sunrise	9OR
2013-10-19 15:37:00	sunset	9OR
2013-10-20 04:08:00	sunrise	9OR
2013-10-20 15:32:00	sunset	9OR
2013-10-21 03:31:00	sunrise	9OR
2013-10-21 15:28:00	sunset	9OR
2013-10-22 04:02:00	sunrise	9OR
2013-10-22 15:18:00	sunset	9OR
2013-10-23 03:52:00	sunrise	9OR
2013-10-23 15:12:00	sunset	9OR
2013-10-24 03:55:00	sunrise	9OR
2013-10-24 15:32:00	sunset	9OR
2013-10-25 03:35:00	sunrise	9OR
2013-10-25 15:30:00	sunset	9OR
2013-10-26 03:50:00	sunrise	9OR
2013-10-26 15:00:00	sunset	9OR
2013-10-27 04:01:00	sunrise	9OR
2013-10-27 15:10:00	sunset	9OR
2013-10-28 03:56:00	sunrise	9OR
2013-10-28 15:30:00	sunset	9OR
2013-10-29 04:06:00	sunrise	9OR
2013-10-29 15:01:00	sunset	9OR
2013-10-30 04:10:00	sunrise	9OR
2013-10-30 15:29:00	sunset	9OR
2013-10-31 04:00:00	sunrise	9OR
2013-10-31 15:21:00	sunset	9OR
2013-11-01 03:55:00	sunrise	9OR
2013-11-01 15:29:00	sunset	9OR
2013-11-02 03:53:00	sunrise	9OR
2013-11-02 15:29:00	sunset	9OR
2013-11-03 04:08:00	sunrise	9OR
2013-11-03 15:38:00	sunset	9OR
2013-11-04 03:49:00	sunrise	9OR
2013-11-04 15:33:00	sunset	9OR
2013-11-05 03:43:00	sunrise	9OR
2013-11-05 15:34:00	sunset	9OR
2013-11-06 03:33:00	sunrise	9OR
2013-11-06 15:03:00	sunset	9OR
2013-11-07 03:39:00	sunrise	9OR
2013-11-07 15:39:00	sunset	9OR
2013-11-08 04:08:00	sunrise	9OR
2013-11-08 15:27:00	sunset	9OR
2013-11-09 03:33:00	sunrise	9OR
2013-11-09 15:29:00	sunset	9OR
2013-11-10 04:28:00	sunrise	9OR
2013-11-10 15:07:00	sunset	9OR
2013-11-11 03:42:00	sunrise	9OR
2013-11-11 15:22:00	sunset	9OR
2013-11-12 03:48:00	sunrise	9OR
2013-11-12 14:46:00	sunset	9OR
2013-11-13 03:20:00	sunrise	9OR
2013-11-13 15:13:00	sunset	9OR
2013-11-14 03:07:00	sunrise	9OR
2013-11-14 15:12:00	sunset	9OR
2013-11-15 03:05:00	sunrise	9OR
2013-11-15 15:17:00	sunset	9OR
2013-11-16 03:45:00	sunrise	9OR
2013-11-16 15:27:00	sunset	9OR
2013-11-17 03:26:00	sunrise	9OR
2013-11-17 14:50:00	sunset	9OR
2013-11-18 03:24:00	sunrise	9OR
2013-11-18 15:22:00	sunset	9OR
2013-11-19 03:15:00	sunrise	9OR
2013-11-19 15:26:00	sunset	9OR
2013-11-20 03:25:00	sunrise	9OR
2013-11-20 15:30:00	sunset	9OR
2013-11-21 03:16:00	sunrise	9OR
2013-11-21 15:26:00	sunset	9OR
2013-11-22 03:00:00	sunrise	9OR
2013-11-22 15:11:00	sunset	9OR
2013-11-23 03:50:00	sunrise	9OR
2013-11-23 15:39:00	sunset	9OR
2013-11-24 03:39:00	sunrise	9OR
2013-11-24 15:10:00	sunset	9OR
2013-11-25 04:18:00	sunrise	9OR
2013-11-25 14:46:00	sunset	9OR
2013-11-26 03:59:00	sunrise	9OR
2013-11-26 15:33:00	sunset	9OR
2013-11-27 04:29:00	sunrise	9OR
2013-11-27 13:43:00	sunset	9OR
2013-11-28 02:54:00	sunrise	9OR
2013-11-28 15:15:00	sunset	9OR
2013-11-29 03:23:00	sunrise	9OR
2013-11-29 15:08:00	sunset	9OR
2013-11-30 03:44:00	sunrise	9OR
2013-11-30 15:30:00	sunset	9OR
2013-12-01 03:33:00	sunrise	9OR
2013-12-01 15:27:00	sunset	9OR
2013-12-02 03:18:00	sunrise	9OR
2013-12-02 15:22:00	sunset	9OR
2013-12-03 03:28:00	sunrise	9OR
2013-12-03 14:58:00	sunset	9OR
2013-12-04 03:51:00	sunrise	9OR
2013-12-04 15:37:00	sunset	9OR
2013-12-05 03:26:00	sunrise	9OR
2013-12-05 15:36:00	sunset	9OR
2013-12-06 03:27:00	sunrise	9OR
2013-12-06 15:16:00	sunset	9OR
2013-12-07 03:36:00	sunrise	9OR
2013-12-07 15:41:00	sunset	9OR
2013-12-08 03:21:00	sunrise	9OR
2013-12-08 14:46:00	sunset	9OR
2013-12-09 04:17:00	sunrise	9OR
2013-12-09 15:10:00	sunset	9OR
2013-12-10 03:35:00	sunrise	9OR
2013-12-10 15:20:00	sunset	9OR
2013-12-11 03:56:00	sunrise	9OR
2013-12-11 15:30:00	sunset	9OR
2013-12-12 03:34:00	sunrise	9OR
2013-12-12 14:26:00	sunset	9OR
2013-12-13 03:06:00	sunrise	9OR
2013-12-13 15:07:00	sunset	9OR
2013-12-14 04:30:00	sunrise	9OR
2013-12-14 15:04:00	sunset	9OR
2013-12-15 03:25:00	sunrise	9OR
2013-12-15 14:36:00	sunset	9OR
2013-12-16 03:25:00	sunrise	9OR
2013-12-16 14:54:00	sunset	9OR
2013-12-17 03:30:00	sunrise	9OR
2013-12-17 14:06:00	sunset	9OR
2013-12-18 03:32:00	sunrise	9OR
2013-12-18 15:05:00	sunset	9OR
2013-12-19 04:14:00	sunrise	9OR
2013-12-19 14:43:00	sunset	9OR
2013-12-20 04:32:00	sunrise	9OR
2013-12-20 14:44:00	sunset	9OR
2013-12-21 05:09:00	sunrise	9OR
2013-12-21 15:13:00	sunset	9OR
2013-12-22 04:54:00	sunrise	9OR
2013-12-22 14:59:00	sunset	9OR
2013-12-23 03:33:00	sunrise	9OR
2013-12-23 15:24:00	sunset	9OR
2013-12-24 04:08:00	sunrise	9OR
2013-12-24 14:43:00	sunset	9OR
2013-12-25 05:08:00	sunrise	9OR
2013-12-25 15:07:00	sunset	9OR
2013-12-26 03:38:00	sunrise	9OR
2013-12-26 15:02:00	sunset	9OR
2013-12-27 04:36:00	sunrise	9OR
2013-12-27 15:06:00	sunset	9OR
2013-12-28 04:40:00	sunrise	9OR
2013-12-28 14:51:00	sunset	9OR
2013-12-29 03:46:00	sunrise	9OR
2013-12-29 15:36:00	sunset	9OR
2013-12-30 03:42:00	sunrise	9OR
2013-12-30 15:51:00	sunset	9OR
2013-12-31 03:24:00	sunrise	9OR
2013-12-31 15:01:00	sunset	9OR
2014-01-01 04:00:00	sunrise	9OR
2014-01-01 15:02:00	sunset	9OR
2014-01-02 07:24:00	sunrise	9OR
2014-01-02 15:05:00	sunset	9OR
2014-01-03 04:39:00	sunrise	9OR
2014-01-03 14:50:00	sunset	9OR
2014-01-04 04:44:00	sunrise	9OR
2014-01-04 14:50:00	sunset	9OR
2014-01-05 04:26:00	sunrise	9OR
2014-01-06 05:03:00	sunrise	9OR
2014-01-06 14:45:00	sunset	9OR
2014-01-07 03:38:00	sunrise	9OR
2014-01-07 14:44:00	sunset	9OR
2014-01-08 04:50:00	sunrise	9OR
2014-01-08 14:44:00	sunset	9OR
2014-01-09 05:00:00	sunrise	9OR
2014-01-09 13:39:00	sunset	9OR
2014-01-10 04:29:00	sunrise	9OR
2014-01-10 14:50:00	sunset	9OR
2014-01-11 04:24:00	sunrise	9OR
2014-01-11 14:43:00	sunset	9OR
2014-01-12 07:27:00	sunrise	9OR
2014-01-12 15:28:00	sunset	9OR
2014-01-13 04:44:00	sunrise	9OR
2014-01-13 15:03:00	sunset	9OR
2014-01-14 04:44:00	sunrise	9OR
2014-01-14 14:04:00	sunset	9OR
2014-01-15 05:01:00	sunrise	9OR
2014-01-15 14:07:00	sunset	9OR
2014-01-16 04:13:00	sunrise	9OR
2014-01-16 14:07:00	sunset	9OR
2014-01-17 07:18:00	sunrise	9OR
2014-01-17 13:54:00	sunset	9OR
2014-01-18 04:56:00	sunrise	9OR
2014-01-18 15:36:00	sunset	9OR
2014-01-19 03:27:00	sunrise	9OR
2014-01-19 14:33:00	sunset	9OR
2014-01-20 05:06:00	sunrise	9OR
2014-01-20 13:43:00	sunset	9OR
2014-01-21 04:47:00	sunrise	9OR
2014-01-21 13:41:00	sunset	9OR
2014-01-22 04:47:00	sunrise	9OR
2014-01-22 13:26:00	sunset	9OR
2014-01-23 04:01:00	sunrise	9OR
2014-01-23 12:55:00	sunset	9OR
2014-01-24 04:51:00	sunrise	9OR
2014-01-24 13:00:00	sunset	9OR
2014-01-25 03:56:00	sunrise	9OR
2014-01-25 15:20:00	sunset	9OR
2014-01-26 04:11:00	sunrise	9OR
2014-01-26 15:20:00	sunset	9OR
2014-01-27 04:11:00	sunrise	9OR
2014-01-27 14:51:00	sunset	9OR
2014-01-28 04:50:00	sunrise	9OR
2014-01-28 15:24:00	sunset	9OR
2014-01-29 05:54:00	sunrise	9OR
2014-01-29 14:04:00	sunset	9OR
2014-01-30 05:05:00	sunrise	9OR
2014-01-30 14:19:00	sunset	9OR
2014-01-31 05:30:00	sunrise	9OR
2014-01-31 15:14:00	sunset	9OR
2014-02-01 03:53:00	sunrise	9OR
2014-02-01 15:16:00	sunset	9OR
2014-02-02 04:13:00	sunrise	9OR
2014-02-02 14:50:00	sunset	9OR
2014-02-03 03:34:00	sunrise	9OR
2014-02-03 15:35:00	sunset	9OR
2014-02-04 03:58:00	sunrise	9OR
2014-02-04 15:38:00	sunset	9OR
2014-02-05 04:06:00	sunrise	9OR
2014-02-05 15:29:00	sunset	9OR
2014-02-06 04:03:00	sunrise	9OR
2014-02-06 15:17:00	sunset	9OR
2014-02-07 03:48:00	sunrise	9OR
2014-02-07 15:02:00	sunset	9OR
2014-02-08 05:57:00	sunrise	9OR
2014-02-08 14:52:00	sunset	9OR
2014-02-09 04:53:00	sunrise	9OR
2014-02-09 15:13:00	sunset	9OR
2014-02-10 03:46:00	sunrise	9OR
2014-02-11 08:56:00	sunrise	9OR
2014-02-11 15:41:00	sunset	9OR
2014-02-12 03:57:00	sunrise	9OR
2014-02-12 15:36:00	sunset	9OR
2014-02-13 09:21:00	sunrise	9OR
2014-02-13 14:01:00	sunset	9OR
2014-02-14 04:32:00	sunrise	9OR
2014-02-14 15:15:00	sunset	9OR
2014-02-15 04:26:00	sunrise	9OR
2014-02-15 14:21:00	sunset	9OR
2014-02-16 04:46:00	sunrise	9OR
2014-02-16 15:25:00	sunset	9OR
2014-02-17 04:41:00	sunrise	9OR
2014-02-17 15:05:00	sunset	9OR
2014-02-18 05:26:00	sunrise	9OR
2014-02-18 15:50:00	sunset	9OR
2014-02-19 09:14:00	sunrise	9OR
2014-02-19 14:29:00	sunset	9OR
2014-02-20 05:15:00	sunrise	9OR
2014-02-20 15:09:00	sunset	9OR
2014-02-21 04:30:00	sunrise	9OR
2014-02-21 15:54:00	sunset	9OR
2014-02-22 05:14:00	sunrise	9OR
2014-02-22 15:44:00	sunset	9OR
2014-02-23 06:22:00	sunrise	9OR
2014-02-23 15:28:00	sunset	9OR
2014-02-24 05:23:00	sunrise	9OR
2014-02-24 16:08:00	sunset	9OR
2014-02-25 05:34:00	sunrise	9OR
2014-02-25 16:03:00	sunset	9OR
2014-02-26 05:21:00	sunrise	9OR
2014-02-26 16:03:00	sunset	9OR
2014-02-27 05:14:00	sunrise	9OR
2014-02-27 16:18:00	sunset	9OR
2014-02-28 05:06:00	sunrise	9OR
2014-02-28 16:22:00	sunset	9OR
2014-03-01 05:28:00	sunrise	9OR
2014-03-01 14:12:00	sunset	9OR
2014-03-02 05:23:00	sunrise	9OR
2014-03-02 16:27:00	sunset	9OR
2014-03-03 05:11:00	sunrise	9OR
2014-03-03 16:17:00	sunset	9OR
2014-03-04 04:41:00	sunrise	9OR
2014-03-04 16:09:00	sunset	9OR
2014-03-05 05:32:00	sunrise	9OR
2014-03-05 15:06:00	sunset	9OR
2014-03-06 04:57:00	sunrise	9OR
2014-03-06 15:52:00	sunset	9OR
2014-03-07 05:36:00	sunrise	9OR
2014-03-07 16:01:00	sunset	9OR
2014-03-08 05:00:00	sunrise	9OR
2014-03-08 16:27:00	sunset	9OR
2014-03-09 05:05:00	sunrise	9OR
2014-03-09 16:35:00	sunset	9OR
2014-03-10 05:49:00	sunrise	9OR
2014-03-10 16:10:00	sunset	9OR
2014-03-11 05:51:00	sunrise	9OR
2014-03-11 16:10:00	sunset	9OR
2014-03-12 05:29:00	sunrise	9OR
2014-03-12 16:40:00	sunset	9OR
2014-03-13 05:51:00	sunrise	9OR
2014-03-13 16:06:00	sunset	9OR
2014-03-14 05:15:00	sunrise	9OR
2014-03-14 16:44:00	sunset	9OR
2014-03-15 05:19:00	sunrise	9OR
2014-03-15 16:41:00	sunset	9OR
2014-03-16 05:54:00	sunrise	9OR
2014-03-16 16:30:00	sunset	9OR
2014-03-17 04:45:00	sunrise	9OR
2014-03-17 16:39:00	sunset	9OR
2013-07-01 14:57:00	sunset	9PE
2013-07-02 03:13:00	sunrise	9PE
2013-07-02 17:34:00	sunset	9PE
2013-07-03 03:13:00	sunrise	9PE
2013-07-03 16:12:00	sunset	9PE
2013-07-04 03:23:00	sunrise	9PE
2013-07-04 15:47:00	sunset	9PE
2013-07-05 07:11:00	sunrise	9PE
2013-07-05 16:07:00	sunset	9PE
2013-07-06 04:26:00	sunrise	9PE
2013-07-06 15:06:00	sunset	9PE
2013-07-07 03:41:00	sunrise	9PE
2013-07-07 16:51:00	sunset	9PE
2013-07-08 03:12:00	sunrise	9PE
2013-07-08 15:28:00	sunset	9PE
2013-07-09 03:10:00	sunrise	9PE
2013-07-09 16:38:00	sunset	9PE
2013-07-10 03:22:00	sunrise	9PE
2013-07-10 16:31:00	sunset	9PE
2013-07-11 03:16:00	sunrise	9PE
2013-07-11 16:21:00	sunset	9PE
2013-07-12 03:22:00	sunrise	9PE
2013-07-12 16:03:00	sunset	9PE
2013-07-13 03:22:00	sunrise	9PE
2013-07-13 16:51:00	sunset	9PE
2013-07-14 03:30:00	sunrise	9PE
2013-07-14 16:25:00	sunset	9PE
2013-07-15 04:05:00	sunrise	9PE
2013-07-15 16:25:00	sunset	9PE
2013-07-16 04:31:00	sunrise	9PE
2013-07-16 14:52:00	sunset	9PE
2013-07-17 04:01:00	sunrise	9PE
2013-07-17 16:30:00	sunset	9PE
2013-07-18 03:46:00	sunrise	9PE
2013-07-18 16:36:00	sunset	9PE
2013-07-19 03:25:00	sunrise	9PE
2013-07-19 17:30:00	sunset	9PE
2013-07-20 03:39:00	sunrise	9PE
2013-07-20 16:07:00	sunset	9PE
2013-07-21 04:41:00	sunrise	9PE
2013-07-21 15:45:00	sunset	9PE
2013-07-22 03:59:00	sunrise	9PE
2013-07-22 16:07:00	sunset	9PE
2013-07-23 03:55:00	sunrise	9PE
2013-07-23 16:46:00	sunset	9PE
2013-07-24 03:25:00	sunrise	9PE
2013-07-24 16:31:00	sunset	9PE
2013-07-25 04:20:00	sunrise	9PE
2013-07-25 15:12:00	sunset	9PE
2013-07-26 02:49:00	sunrise	9PE
2013-07-26 16:09:00	sunset	9PE
2013-07-27 03:35:00	sunrise	9PE
2013-07-27 15:29:00	sunset	9PE
2013-07-28 05:35:00	sunrise	9PE
2013-07-28 15:14:00	sunset	9PE
2013-07-29 02:55:00	sunrise	9PE
2013-07-29 14:49:00	sunset	9PE
2013-07-30 03:35:00	sunrise	9PE
2013-07-30 15:25:00	sunset	9PE
2013-07-31 02:58:00	sunrise	9PE
2013-07-31 15:58:00	sunset	9PE
2013-08-01 03:27:00	sunrise	9PE
2013-08-01 15:03:00	sunset	9PE
2013-08-02 02:34:00	sunrise	9PE
2013-08-02 15:48:00	sunset	9PE
2013-08-03 02:52:00	sunrise	9PE
2013-08-03 16:23:00	sunset	9PE
2013-08-04 03:34:00	sunrise	9PE
2013-08-04 15:54:00	sunset	9PE
2013-08-05 02:29:00	sunrise	9PE
2013-08-05 15:58:00	sunset	9PE
2013-08-06 03:09:00	sunrise	9PE
2013-08-06 16:04:00	sunset	9PE
2013-08-07 02:42:00	sunrise	9PE
2013-08-07 16:09:00	sunset	9PE
2013-08-08 02:56:00	sunrise	9PE
2013-08-08 15:42:00	sunset	9PE
2013-08-09 03:06:00	sunrise	9PE
2013-08-09 16:09:00	sunset	9PE
2013-08-10 03:08:00	sunrise	9PE
2013-08-10 15:58:00	sunset	9PE
2013-08-11 03:01:00	sunrise	9PE
2013-08-11 16:07:00	sunset	9PE
2013-08-12 03:36:00	sunrise	9PE
2013-08-12 16:02:00	sunset	9PE
2013-08-13 03:36:00	sunrise	9PE
2013-08-13 16:02:00	sunset	9PE
2013-08-14 04:08:00	sunrise	9PE
2013-08-14 16:07:00	sunset	9PE
2013-08-15 03:33:00	sunrise	9PE
2013-08-15 15:48:00	sunset	9PE
2013-08-16 03:33:00	sunrise	9PE
2013-08-16 15:41:00	sunset	9PE
2013-08-17 03:36:00	sunrise	9PE
2013-08-17 15:56:00	sunset	9PE
2013-08-18 03:02:00	sunrise	9PE
2013-08-18 15:56:00	sunset	9PE
2013-08-19 03:47:00	sunrise	9PE
2013-08-19 15:51:00	sunset	9PE
2013-08-20 03:17:00	sunrise	9PE
2013-08-20 14:46:00	sunset	9PE
2013-08-21 03:17:00	sunrise	9PE
2013-08-21 15:42:00	sunset	9PE
2013-08-22 03:07:00	sunrise	9PE
2013-08-22 15:43:00	sunset	9PE
2013-08-23 03:12:00	sunrise	9PE
2013-08-23 15:31:00	sunset	9PE
2013-08-24 03:15:00	sunrise	9PE
2013-08-24 14:35:00	sunset	9PE
2013-08-25 03:51:00	sunrise	9PE
2013-08-25 15:32:00	sunset	9PE
2013-08-26 02:26:00	sunrise	9PE
2013-08-26 15:25:00	sunset	9PE
2013-08-27 02:31:00	sunrise	9PE
2013-08-27 15:25:00	sunset	9PE
2013-08-28 03:00:00	sunrise	9PE
2013-08-28 14:25:00	sunset	9PE
2013-08-29 03:41:00	sunrise	9PE
2013-08-29 14:45:00	sunset	9PE
2013-08-30 03:19:00	sunrise	9PE
2013-08-30 14:07:00	sunset	9PE
2013-08-31 04:18:00	sunrise	9PE
2013-08-31 15:20:00	sunset	9PE
2013-09-01 02:54:00	sunrise	9PE
2013-09-01 15:04:00	sunset	9PE
2013-09-02 04:20:00	sunrise	9PE
2013-09-02 14:42:00	sunset	9PE
2013-09-03 04:25:00	sunrise	9PE
2013-09-03 14:36:00	sunset	9PE
2013-09-04 04:34:00	sunrise	9PE
2013-09-04 15:09:00	sunset	9PE
2013-09-05 03:23:00	sunrise	9PE
2013-09-05 15:01:00	sunset	9PE
2013-09-06 04:30:00	sunrise	9PE
2013-09-06 15:14:00	sunset	9PE
2013-09-07 04:14:00	sunrise	9PE
2013-09-07 14:59:00	sunset	9PE
2013-09-08 04:25:00	sunrise	9PE
2013-09-08 13:40:00	sunset	9PE
2013-09-09 05:12:00	sunrise	9PE
2013-09-09 12:09:00	sunset	9PE
2013-09-10 03:39:00	sunrise	9PE
2013-09-10 14:25:00	sunset	9PE
2013-09-11 04:14:00	sunrise	9PE
2013-09-11 14:03:00	sunset	9PE
2013-09-12 04:29:00	sunrise	9PE
2013-09-12 14:28:00	sunset	9PE
2013-09-13 05:23:00	sunrise	9PE
2013-09-13 13:00:00	sunset	9PE
2013-09-14 03:49:00	sunrise	9PE
2013-09-14 12:58:00	sunset	9PE
2013-09-15 03:39:00	sunrise	9PE
2013-09-15 13:48:00	sunset	9PE
2013-09-16 04:29:00	sunrise	9PE
2013-09-16 13:48:00	sunset	9PE
2013-09-17 04:52:00	sunrise	9PE
2013-09-17 13:24:00	sunset	9PE
2013-09-18 04:48:00	sunrise	9PE
2013-09-18 13:47:00	sunset	9PE
2013-09-19 04:11:00	sunrise	9PE
2013-09-19 13:27:00	sunset	9PE
2013-09-20 04:23:00	sunrise	9PE
2013-09-20 13:54:00	sunset	9PE
2013-09-21 05:36:00	sunrise	9PE
2013-09-21 14:09:00	sunset	9PE
2013-09-22 04:13:00	sunrise	9PE
2013-09-22 14:08:00	sunset	9PE
2013-09-23 04:13:00	sunrise	9PE
2013-09-23 14:27:00	sunset	9PE
2013-09-24 03:23:00	sunrise	9PE
2013-09-24 13:27:00	sunset	9PE
2013-09-25 04:06:00	sunrise	9PE
2013-09-25 13:47:00	sunset	9PE
2013-09-26 03:47:00	sunrise	9PE
2013-09-26 12:53:00	sunset	9PE
2013-09-27 04:02:00	sunrise	9PE
2013-09-27 13:51:00	sunset	9PE
2013-09-28 04:15:00	sunrise	9PE
2013-09-28 14:01:00	sunset	9PE
2013-09-29 03:42:00	sunrise	9PE
2013-09-29 14:08:00	sunset	9PE
2013-09-30 04:02:00	sunrise	9PE
2013-09-30 14:16:00	sunset	9PE
2013-10-01 03:47:00	sunrise	9PE
2013-10-01 14:17:00	sunset	9PE
2013-10-02 04:15:00	sunrise	9PE
2013-10-02 14:22:00	sunset	9PE
2013-10-03 04:00:00	sunrise	9PE
2013-10-03 14:22:00	sunset	9PE
2013-10-04 03:36:00	sunrise	9PE
2013-10-04 14:20:00	sunset	9PE
2013-10-05 03:36:00	sunrise	9PE
2013-10-05 14:17:00	sunset	9PE
2013-10-06 04:19:00	sunrise	9PE
2013-10-06 13:37:00	sunset	9PE
2013-10-07 03:41:00	sunrise	9PE
2013-10-07 13:46:00	sunset	9PE
2013-10-08 04:21:00	sunrise	9PE
2013-10-08 13:56:00	sunset	9PE
2013-10-09 05:01:00	sunrise	9PE
2013-10-09 14:47:00	sunset	9PE
2013-10-10 03:11:00	sunrise	9PE
2013-10-10 15:00:00	sunset	9PE
2013-10-11 03:51:00	sunrise	9PE
2013-10-11 14:16:00	sunset	9PE
2013-10-12 03:26:00	sunrise	9PE
2013-10-12 14:32:00	sunset	9PE
2013-10-13 03:33:00	sunrise	9PE
2013-10-13 14:49:00	sunset	9PE
2013-10-14 03:38:00	sunrise	9PE
2013-10-14 15:04:00	sunset	9PE
2013-10-15 03:44:00	sunrise	9PE
2013-10-15 15:21:00	sunset	9PE
2013-10-16 03:45:00	sunrise	9PE
2013-10-16 15:26:00	sunset	9PE
2013-10-17 03:45:00	sunrise	9PE
2013-10-17 15:24:00	sunset	9PE
2013-10-18 03:40:00	sunrise	9PE
2013-10-18 15:19:00	sunset	9PE
2013-10-19 04:00:00	sunrise	9PE
2013-10-19 15:29:00	sunset	9PE
2013-10-20 03:42:00	sunrise	9PE
2013-10-20 15:08:00	sunset	9PE
2013-10-21 03:39:00	sunrise	9PE
2013-10-21 15:18:00	sunset	9PE
2013-10-22 03:49:00	sunrise	9PE
2013-10-22 15:23:00	sunset	9PE
2013-10-23 03:59:00	sunrise	9PE
2013-10-23 15:18:00	sunset	9PE
2013-10-24 04:44:00	sunrise	9PE
2013-10-24 15:13:00	sunset	9PE
2013-10-25 03:39:00	sunrise	9PE
2013-10-25 15:28:00	sunset	9PE
2013-10-26 03:41:00	sunrise	9PE
2013-10-26 15:28:00	sunset	9PE
2013-10-27 03:47:00	sunrise	9PE
2013-10-27 15:23:00	sunset	9PE
2013-10-28 03:44:00	sunrise	9PE
2013-10-28 15:14:00	sunset	9PE
2013-10-29 03:43:00	sunrise	9PE
2013-10-29 15:07:00	sunset	9PE
2013-10-30 03:48:00	sunrise	9PE
2013-10-30 15:32:00	sunset	9PE
2013-10-31 03:23:00	sunrise	9PE
2013-10-31 15:02:00	sunset	9PE
2013-11-01 03:33:00	sunrise	9PE
2013-11-01 15:08:00	sunset	9PE
2013-11-02 03:48:00	sunrise	9PE
2013-11-02 14:37:00	sunset	9PE
2013-11-03 03:48:00	sunrise	9PE
2013-11-03 15:19:00	sunset	9PE
2013-11-04 03:33:00	sunrise	9PE
2013-11-04 15:13:00	sunset	9PE
2013-11-05 03:26:00	sunrise	9PE
2013-11-05 15:16:00	sunset	9PE
2013-11-06 03:42:00	sunrise	9PE
2013-11-06 14:36:00	sunset	9PE
2013-11-07 03:36:00	sunrise	9PE
2013-11-07 15:06:00	sunset	9PE
2013-11-08 03:36:00	sunrise	9PE
2013-11-08 14:58:00	sunset	9PE
2013-11-09 03:27:00	sunrise	9PE
2013-11-09 14:58:00	sunset	9PE
2013-11-10 04:15:00	sunrise	9PE
2013-11-10 15:18:00	sunset	9PE
2013-11-11 03:22:00	sunrise	9PE
2013-11-11 15:06:00	sunset	9PE
2013-11-12 03:50:00	sunrise	9PE
2013-11-12 15:06:00	sunset	9PE
2013-11-13 03:42:00	sunrise	9PE
2013-11-13 15:31:00	sunset	9PE
2013-11-14 04:06:00	sunrise	9PE
2013-11-14 15:02:00	sunset	9PE
2013-11-15 03:56:00	sunrise	9PE
2013-11-15 15:25:00	sunset	9PE
2013-11-16 03:41:00	sunrise	9PE
2013-11-16 15:00:00	sunset	9PE
2013-11-17 04:10:00	sunrise	9PE
2013-11-17 15:20:00	sunset	9PE
2013-11-18 03:36:00	sunrise	9PE
2013-11-18 15:10:00	sunset	9PE
2013-11-20 15:25:00	sunset	9PE
2013-11-21 04:04:00	sunrise	9PE
2013-11-21 15:35:00	sunset	9PE
2013-11-22 03:50:00	sunrise	9PE
2013-11-22 15:29:00	sunset	9PE
2013-11-23 03:35:00	sunrise	9PE
2013-11-23 15:31:00	sunset	9PE
2013-11-24 04:48:00	sunrise	9PE
2013-11-24 13:44:00	sunset	9PE
2013-11-25 03:58:00	sunrise	9PE
2013-11-25 15:09:00	sunset	9PE
2013-11-26 04:10:00	sunrise	9PE
2013-11-26 15:04:00	sunset	9PE
2013-11-27 04:00:00	sunrise	9PE
2013-11-27 14:54:00	sunset	9PE
2013-11-28 04:05:00	sunrise	9PE
2013-11-28 15:39:00	sunset	9PE
2013-11-29 04:13:00	sunrise	9PE
2013-11-29 15:24:00	sunset	9PE
2013-11-30 03:34:00	sunrise	9PE
2013-11-30 15:23:00	sunset	9PE
2013-12-01 03:29:00	sunrise	9PE
2013-12-01 14:48:00	sunset	9PE
2013-12-02 03:47:00	sunrise	9PE
2013-12-02 15:43:00	sunset	9PE
2013-12-03 03:47:00	sunrise	9PE
2013-12-03 15:24:00	sunset	9PE
2013-12-04 03:44:00	sunrise	9PE
2013-12-04 15:44:00	sunset	9PE
2013-12-05 04:29:00	sunrise	9PE
2013-12-05 15:34:00	sunset	9PE
2013-12-06 04:04:00	sunrise	9PE
2013-12-06 15:13:00	sunset	9PE
2013-12-07 04:07:00	sunrise	9PE
2013-12-07 15:24:00	sunset	9PE
2013-12-08 03:42:00	sunrise	9PE
2013-12-08 14:32:00	sunset	9PE
2013-12-09 03:43:00	sunrise	9PE
2013-12-09 15:32:00	sunset	9PE
2013-12-10 03:48:00	sunrise	9PE
2013-12-10 14:47:00	sunset	9PE
2013-12-11 05:46:00	sunrise	9PE
2013-12-11 15:17:00	sunset	9PE
2013-12-12 04:07:00	sunrise	9PE
2013-12-12 15:37:00	sunset	9PE
2013-12-13 05:18:00	sunrise	9PE
2013-12-13 15:52:00	sunset	9PE
2013-12-14 03:53:00	sunrise	9PE
2013-12-14 15:27:00	sunset	9PE
2013-12-15 04:18:00	sunrise	9PE
2013-12-15 15:22:00	sunset	9PE
2013-12-16 03:43:00	sunrise	9PE
2013-12-16 15:31:00	sunset	9PE
2013-12-17 05:22:00	sunrise	9PE
2013-12-17 15:06:00	sunset	9PE
2013-12-18 04:20:00	sunrise	9PE
2013-12-18 15:47:00	sunset	9PE
2013-12-19 04:22:00	sunrise	9PE
2013-12-19 15:08:00	sunset	9PE
2013-12-20 07:27:00	sunrise	9PE
2013-12-20 14:21:00	sunset	9PE
2013-12-21 04:12:00	sunrise	9PE
2013-12-21 15:41:00	sunset	9PE
2013-12-22 04:11:00	sunrise	9PE
2013-12-22 15:26:00	sunset	9PE
2013-12-23 04:17:00	sunrise	9PE
2013-12-23 15:21:00	sunset	9PE
2013-12-24 04:57:00	sunrise	9PE
2013-12-24 15:32:00	sunset	9PE
2013-12-25 04:01:00	sunrise	9PE
2013-12-25 14:20:00	sunset	9PE
2013-12-26 04:16:00	sunrise	9PE
2013-12-26 15:00:00	sunset	9PE
2013-12-27 04:20:00	sunrise	9PE
2013-12-27 15:05:00	sunset	9PE
2013-12-28 04:51:00	sunrise	9PE
2013-12-28 15:15:00	sunset	9PE
2013-12-29 06:11:00	sunrise	9PE
2013-12-29 14:50:00	sunset	9PE
2013-12-30 03:51:00	sunrise	9PE
2013-12-30 15:30:00	sunset	9PE
2013-12-31 04:46:00	sunrise	9PE
2013-12-31 14:37:00	sunset	9PE
2014-01-01 05:21:00	sunrise	9PE
2014-01-01 15:14:00	sunset	9PE
2014-01-02 04:30:00	sunrise	9PE
2014-01-02 13:36:00	sunset	9PE
2014-01-03 04:29:00	sunrise	9PE
2014-01-03 15:05:00	sunset	9PE
2014-01-04 04:24:00	sunrise	9PE
2014-01-04 14:44:00	sunset	9PE
2014-01-05 04:45:00	sunrise	9PE
2014-01-05 14:11:00	sunset	9PE
2014-01-06 05:05:00	sunrise	9PE
2014-01-06 14:49:00	sunset	9PE
2014-01-07 04:24:00	sunrise	9PE
2014-01-07 12:50:00	sunset	9PE
2014-01-08 04:55:00	sunrise	9PE
2014-01-08 14:54:00	sunset	9PE
2014-01-09 06:43:00	sunrise	9PE
2014-01-09 12:34:00	sunset	9PE
2014-01-10 05:49:00	sunrise	9PE
2014-01-11 05:43:00	sunrise	9PE
2014-01-11 15:08:00	sunset	9PE
2014-01-12 04:29:00	sunrise	9PE
2014-01-12 12:28:00	sunset	9PE
2014-01-13 05:29:00	sunrise	9PE
2014-01-13 15:24:00	sunset	9PE
2014-01-14 04:59:00	sunrise	9PE
2014-01-14 13:53:00	sunset	9PE
2014-01-15 05:34:00	sunrise	9PE
2014-01-15 15:04:00	sunset	9PE
2014-01-16 04:24:00	sunrise	9PE
2014-01-16 15:03:00	sunset	9PE
2014-01-17 05:04:00	sunrise	9PE
2014-01-17 15:04:00	sunset	9PE
2014-01-18 05:18:00	sunrise	9PE
2014-01-18 14:14:00	sunset	9PE
2014-01-19 04:17:00	sunrise	9PE
2014-01-19 15:32:00	sunset	9PE
2014-01-20 08:23:00	sunrise	9PE
2014-01-20 14:57:00	sunset	9PE
2014-01-21 05:52:00	sunrise	9PE
2014-01-21 15:38:00	sunset	9PE
2014-01-22 04:57:00	sunrise	9PE
2014-01-22 14:57:00	sunset	9PE
2014-01-23 06:12:00	sunrise	9PE
2014-01-23 14:32:00	sunset	9PE
2014-01-24 06:58:00	sunrise	9PE
2014-01-24 13:17:00	sunset	9PE
2014-01-25 04:41:00	sunrise	9PE
2014-01-25 15:42:00	sunset	9PE
2014-01-26 06:21:00	sunrise	9PE
2014-01-26 15:41:00	sunset	9PE
2014-01-27 04:52:00	sunrise	9PE
2014-01-27 15:26:00	sunset	9PE
2014-01-28 04:47:00	sunrise	9PE
2014-01-28 14:46:00	sunset	9PE
2014-01-29 05:52:00	sunrise	9PE
2014-01-29 14:36:00	sunset	9PE
2014-01-30 04:25:00	sunrise	9PE
2014-01-30 15:18:00	sunset	9PE
2014-01-31 04:12:00	sunrise	9PE
2014-01-31 15:31:00	sunset	9PE
2014-02-01 04:49:00	sunrise	9PE
2014-02-01 15:31:00	sunset	9PE
2014-02-02 04:40:00	sunrise	9PE
2014-02-02 15:21:00	sunset	9PE
2014-02-03 05:07:00	sunrise	9PE
2014-02-03 15:15:00	sunset	9PE
2014-02-04 05:39:00	sunrise	9PE
2014-02-04 14:25:00	sunset	9PE
2014-02-05 06:16:00	sunrise	9PE
2014-02-05 15:05:00	sunset	9PE
2014-02-06 05:06:00	sunrise	9PE
2014-02-06 15:00:00	sunset	9PE
2014-02-07 07:56:00	sunrise	9PE
2014-02-07 14:40:00	sunset	9PE
2014-02-08 05:36:00	sunrise	9PE
2014-02-08 15:25:00	sunset	9PE
2014-02-09 04:16:00	sunrise	9PE
2014-02-09 15:15:00	sunset	9PE
2014-02-10 05:01:00	sunrise	9PE
2014-02-10 15:45:00	sunset	9PE
2014-02-11 05:04:00	sunrise	9PE
2014-02-11 14:21:00	sunset	9PE
2014-02-12 05:40:00	sunrise	9PE
2014-02-12 12:21:00	sunset	9PE
2014-02-13 04:44:00	sunrise	9PE
2014-02-13 15:24:00	sunset	9PE
2014-02-14 04:40:00	sunrise	9PE
2014-02-14 14:34:00	sunset	9PE
2014-02-15 04:33:00	sunrise	9PE
2014-02-15 15:01:00	sunset	9PE
2014-02-16 05:20:00	sunrise	9PE
2014-02-16 14:20:00	sunset	9PE
2014-02-17 05:49:00	sunrise	9PE
2014-02-17 15:44:00	sunset	9PE
2014-02-18 05:00:00	sunrise	9PE
2014-02-18 15:54:00	sunset	9PE
2014-02-19 04:30:00	sunrise	9PE
2014-02-19 15:03:00	sunset	9PE
2014-02-20 07:14:00	sunrise	9PE
2014-02-20 15:28:00	sunset	9PE
2014-02-21 06:43:00	sunrise	9PE
2014-02-21 15:33:00	sunset	9PE
2014-02-22 04:49:00	sunrise	9PE
2014-02-22 15:13:00	sunset	9PE
2014-02-23 04:19:00	sunrise	9PE
2014-02-23 15:33:00	sunset	9PE
2014-02-24 04:54:00	sunrise	9PE
2014-02-24 12:33:00	sunset	9PE
2014-02-25 05:17:00	sunrise	9PE
2014-02-25 15:14:00	sunset	9PE
2014-02-26 05:29:00	sunrise	9PE
2014-02-26 14:08:00	sunset	9PE
2014-02-27 05:14:00	sunrise	9PE
2014-02-27 15:52:00	sunset	9PE
2014-02-28 04:23:00	sunrise	9PE
2014-02-28 15:52:00	sunset	9PE
2014-03-01 05:33:00	sunrise	9PE
2014-03-01 15:32:00	sunset	9PE
2014-03-02 04:53:00	sunrise	9PE
2014-03-02 15:42:00	sunset	9PE
2014-03-03 05:13:00	sunrise	9PE
2014-03-03 13:44:00	sunset	9PE
2014-03-04 04:58:00	sunrise	9PE
2014-03-04 15:03:00	sunset	9PE
2014-03-05 07:03:00	sunrise	9PE
2014-03-05 16:12:00	sunset	9PE
2014-03-06 04:33:00	sunrise	9PE
2014-03-06 15:03:00	sunset	9PE
2014-03-07 04:46:00	sunrise	9PE
2014-03-07 15:52:00	sunset	9PE
2014-03-08 04:47:00	sunrise	9PE
2014-03-08 15:51:00	sunset	9PE
2014-03-09 04:27:00	sunrise	9PE
2014-03-09 15:41:00	sunset	9PE
2014-03-10 04:47:00	sunrise	9PE
2014-03-10 11:37:00	sunset	9PE
2014-03-11 04:52:00	sunrise	9PE
2014-03-11 15:51:00	sunset	9PE
2014-03-12 05:10:00	sunrise	9PE
2014-03-12 16:06:00	sunset	9PE
2014-03-13 05:27:00	sunrise	9PE
2014-03-13 15:56:00	sunset	9PE
2014-03-14 05:15:00	sunrise	9PE
2014-03-14 16:01:00	sunset	9PE
2014-03-15 04:45:00	sunrise	9PE
2014-03-15 16:21:00	sunset	9PE
2014-03-16 04:51:00	sunrise	9PE
2014-03-16 16:17:00	sunset	9PE
2014-03-17 04:41:00	sunrise	9PE
2014-03-17 16:25:00	sunset	9PE
2014-03-18 04:56:00	sunrise	9PE
2014-03-18 16:15:00	sunset	9PE
2014-03-19 04:41:00	sunrise	9PE
2014-03-19 16:25:00	sunset	9PE
2014-03-20 05:09:00	sunrise	9PE
2014-03-20 16:10:00	sunset	9PE
2014-03-21 05:25:00	sunrise	9PE
2014-03-21 16:21:00	sunset	9PE
2014-03-22 04:51:00	sunrise	9PE
2014-03-22 16:11:00	sunset	9PE
2014-03-23 04:54:00	sunrise	9PE
2014-03-23 16:11:00	sunset	9PE
2014-03-24 05:00:00	sunrise	9PE
2014-03-24 15:59:00	sunset	9PE
2014-03-25 04:29:00	sunrise	9PE
2014-03-25 16:24:00	sunset	9PE
2014-03-26 04:40:00	sunrise	9PE
2014-03-26 14:01:00	sunset	9PE
2014-03-27 05:09:00	sunrise	9PE
2014-03-27 16:16:00	sunset	9PE
2014-03-28 04:50:00	sunrise	9PE
2014-03-28 16:14:00	sunset	9PE
2014-03-29 05:05:00	sunrise	9PE
2014-03-29 16:04:00	sunset	9PE
2014-03-30 04:29:00	sunrise	9PE
2014-03-30 16:44:00	sunset	9PE
2014-03-31 04:15:00	sunrise	9PE
2014-03-31 16:04:00	sunset	9PE
2014-04-01 03:40:00	sunrise	9PE
2014-04-01 14:58:00	sunset	9PE
2014-04-02 04:14:00	sunrise	9PE
2014-04-02 15:00:00	sunset	9PE
2014-04-03 04:08:00	sunrise	9PE
2014-04-03 15:38:00	sunset	9PE
2014-04-04 04:14:00	sunrise	9PE
2014-04-04 15:28:00	sunset	9PE
2014-04-05 04:09:00	sunrise	9PE
2014-04-05 15:08:00	sunset	9PE
2014-04-06 04:54:00	sunrise	9PE
2014-04-06 16:13:00	sunset	9PE
2014-04-07 04:39:00	sunrise	9PE
2014-04-07 15:43:00	sunset	9PE
2014-04-08 05:29:00	sunrise	9PE
2014-04-08 15:48:00	sunset	9PE
2014-04-09 03:39:00	sunrise	9PE
2014-04-09 16:19:00	sunset	9PE
2014-04-10 04:33:00	sunrise	9PE
2014-04-10 14:49:00	sunset	9PE
2014-04-11 06:03:00	sunrise	9PE
2014-04-11 15:37:00	sunset	9PE
2014-04-12 04:08:00	sunrise	9PE
2014-04-12 15:08:00	sunset	9PE
2014-04-13 03:33:00	sunrise	9PE
2014-04-13 16:02:00	sunset	9PE
2014-04-14 04:12:00	sunrise	9PE
2014-04-14 15:54:00	sunset	9PE
2014-04-15 03:53:00	sunrise	9PE
2014-04-15 15:32:00	sunset	9PE
2014-04-16 04:18:00	sunrise	9PE
2014-04-16 15:37:00	sunset	9PE
2014-04-17 04:16:00	sunrise	9PE
2014-04-17 15:26:00	sunset	9PE
2014-04-18 05:07:00	sunrise	9PE
2014-04-18 16:13:00	sunset	9PE
2014-04-19 04:27:00	sunrise	9PE
2014-04-19 16:01:00	sunset	9PE
2014-04-20 03:45:00	sunrise	9PE
2014-04-20 16:21:00	sunset	9PE
2014-04-21 03:40:00	sunrise	9PE
2014-04-21 16:41:00	sunset	9PE
2014-04-22 04:42:00	sunrise	9PE
2014-04-22 15:53:00	sunset	9PE
2014-04-23 03:47:00	sunrise	9PE
2014-04-23 16:12:00	sunset	9PE
2014-04-24 04:42:00	sunrise	9PE
2014-04-24 15:27:00	sunset	9PE
2014-04-25 05:42:00	sunrise	9PE
2014-04-25 14:40:00	sunset	9PE
2014-04-26 03:41:00	sunrise	9PE
2014-04-26 14:58:00	sunset	9PE
2014-04-27 03:39:00	sunrise	9PE
2014-04-27 15:00:00	sunset	9PE
2014-04-28 04:04:00	sunrise	9PE
2014-04-28 16:11:00	sunset	9PE
2014-04-29 05:29:00	sunrise	9PE
2014-04-29 16:05:00	sunset	9PE
2014-04-30 04:11:00	sunrise	9PE
2014-04-30 15:57:00	sunset	9PE
2014-05-01 05:56:00	sunrise	9PE
2014-05-01 15:22:00	sunset	9PE
2014-05-02 03:54:00	sunrise	9PE
2014-05-02 15:50:00	sunset	9PE
2014-05-03 06:01:00	sunrise	9PE
2014-05-03 14:36:00	sunset	9PE
2014-05-04 06:05:00	sunrise	9PE
2014-05-04 13:21:00	sunset	9PE
2014-05-05 05:05:00	sunrise	9PE
2014-05-05 14:21:00	sunset	9PE
2014-05-06 06:08:00	sunrise	9PE
2014-05-06 14:51:00	sunset	9PE
2014-05-07 06:23:00	sunrise	9PE
2014-05-07 15:19:00	sunset	9PE
2014-05-08 04:18:00	sunrise	9PE
2014-05-08 16:40:00	sunset	9PE
2014-05-09 07:20:00	sunrise	9PE
2014-05-09 15:54:00	sunset	9PE
2014-05-10 06:45:00	sunrise	9PE
2014-05-10 15:49:00	sunset	9PE
2014-05-11 03:32:00	sunrise	9PE
2014-05-11 16:49:00	sunset	9PE
2014-05-12 04:03:00	sunrise	9PE
2014-05-12 15:45:00	sunset	9PE
2014-05-13 05:12:00	sunrise	9PE
2014-05-13 15:50:00	sunset	9PE
2014-05-14 05:24:00	sunrise	9PE
2014-05-14 15:58:00	sunset	9PE
2014-05-15 03:22:00	sunrise	9PE
2014-06-09 12:31:00	sunrise	9PE
2013-07-01 16:52:00	sunset	9PH
2013-07-02 03:41:00	sunrise	9PH
2013-07-02 17:07:00	sunset	9PH
2013-07-03 03:13:00	sunrise	9PH
2013-07-03 16:47:00	sunset	9PH
2013-07-04 03:38:00	sunrise	9PH
2013-07-04 15:03:00	sunset	9PH
2013-07-05 04:46:00	sunrise	9PH
2013-07-05 16:18:00	sunset	9PH
2013-07-06 03:25:00	sunrise	9PH
2013-07-06 17:01:00	sunset	9PH
2013-07-07 03:47:00	sunrise	9PH
2013-07-07 17:32:00	sunset	9PH
2013-07-08 06:06:00	sunrise	9PH
2013-07-08 13:02:00	sunset	9PH
2013-07-09 04:25:00	sunrise	9PH
2013-07-09 17:06:00	sunset	9PH
2013-07-10 09:00:00	sunrise	9PH
2013-07-10 09:25:00	sunset	9PH
2013-07-10 14:46:00	sunrise	9PH
2013-07-10 16:37:00	sunset	9PH
2013-07-11 03:34:00	sunrise	9PH
2013-07-11 11:40:00	sunset	9PH
2013-07-11 15:56:00	sunrise	9PH
2013-07-11 16:36:00	sunset	9PH
2013-07-12 03:39:00	sunrise	9PH
2013-07-12 15:34:00	sunset	9PH
2013-07-13 04:28:00	sunrise	9PH
2013-07-13 15:14:00	sunset	9PH
2013-07-14 04:03:00	sunrise	9PH
2013-07-14 16:04:00	sunset	9PH
2013-07-15 04:33:00	sunrise	9PH
2013-07-16 09:09:00	sunrise	9PH
2013-07-17 07:09:00	sunrise	9PH
2013-07-17 15:33:00	sunset	9PH
2013-07-18 03:39:00	sunrise	9PH
2013-07-18 14:08:00	sunset	9PH
2013-07-19 04:04:00	sunrise	9PH
2013-07-19 16:25:00	sunset	9PH
2013-07-20 02:48:00	sunrise	9PH
2013-07-20 16:59:00	sunset	9PH
2013-07-21 04:23:00	sunrise	9PH
2013-07-21 16:52:00	sunset	9PH
2013-07-22 03:41:00	sunrise	9PH
2013-07-22 16:22:00	sunset	9PH
2013-07-23 03:33:00	sunrise	9PH
2013-07-23 16:08:00	sunset	9PH
2013-07-24 03:01:00	sunrise	9PH
2013-07-24 15:58:00	sunset	9PH
2013-07-25 03:05:00	sunrise	9PH
2013-07-25 16:01:00	sunset	9PH
2013-07-26 03:11:00	sunrise	9PH
2013-07-26 16:16:00	sunset	9PH
2013-07-27 04:47:00	sunrise	9PH
2013-07-27 15:45:00	sunset	9PH
2013-07-28 04:45:00	sunrise	9PH
2013-07-28 15:00:00	sunset	9PH
2013-07-29 03:24:00	sunrise	9PH
2013-07-29 15:31:00	sunset	9PH
2013-07-30 04:41:00	sunrise	9PH
2013-07-30 16:16:00	sunset	9PH
2013-07-31 03:15:00	sunrise	9PH
2013-07-31 16:19:00	sunset	9PH
2013-08-01 02:55:00	sunrise	9PH
2013-08-01 16:14:00	sunset	9PH
2013-08-02 04:10:00	sunrise	9PH
2013-08-02 15:34:00	sunset	9PH
2013-08-03 04:03:00	sunrise	9PH
2013-08-03 15:56:00	sunset	9PH
2013-08-04 04:27:00	sunrise	9PH
2013-08-04 16:03:00	sunset	9PH
2013-08-05 03:04:00	sunrise	9PH
2013-08-05 16:08:00	sunset	9PH
2013-08-06 03:47:00	sunrise	9PH
2013-08-06 16:35:00	sunset	9PH
2013-08-07 03:49:00	sunrise	9PH
2013-08-07 16:12:00	sunset	9PH
2013-08-08 03:51:00	sunrise	9PH
2013-08-08 16:09:00	sunset	9PH
2013-08-09 03:53:00	sunrise	9PH
2013-08-09 16:34:00	sunset	9PH
2013-08-10 04:06:00	sunrise	9PH
2013-08-10 16:17:00	sunset	9PH
2013-08-11 04:03:00	sunrise	9PH
2013-08-11 16:11:00	sunset	9PH
2013-08-12 03:42:00	sunrise	9PH
2013-08-12 15:56:00	sunset	9PH
2013-08-13 03:52:00	sunrise	9PH
2013-08-13 15:16:00	sunset	9PH
2013-08-14 02:37:00	sunrise	9PH
2013-08-14 16:01:00	sunset	9PH
2013-08-15 02:57:00	sunrise	9PH
2013-08-15 16:10:00	sunset	9PH
2013-08-16 05:20:00	sunrise	9PH
2013-08-16 14:16:00	sunset	9PH
2013-08-17 05:06:00	sunrise	9PH
2013-08-17 15:35:00	sunset	9PH
2013-08-18 04:41:00	sunrise	9PH
2013-08-18 14:15:00	sunset	9PH
2013-08-19 04:04:00	sunrise	9PH
2013-08-19 13:59:00	sunset	9PH
2013-08-20 04:20:00	sunrise	9PH
2013-08-20 12:30:00	sunset	9PH
2013-08-21 04:10:00	sunrise	9PH
2013-08-21 13:19:00	sunset	9PH
2013-08-22 04:58:00	sunrise	9PH
2013-08-22 13:24:00	sunset	9PH
2013-08-23 04:08:00	sunrise	9PH
2013-08-23 13:05:00	sunset	9PH
2013-08-24 05:14:00	sunrise	9PH
2013-08-24 13:40:00	sunset	9PH
2013-08-25 03:44:00	sunrise	9PH
2013-08-25 13:38:00	sunset	9PH
2013-08-26 05:14:00	sunrise	9PH
2013-08-26 14:23:00	sunset	9PH
2013-08-27 04:41:00	sunrise	9PH
2013-08-27 15:27:00	sunset	9PH
2013-08-28 04:38:00	sunrise	9PH
2013-08-28 14:27:00	sunset	9PH
2013-08-29 04:11:00	sunrise	9PH
2013-08-29 15:12:00	sunset	9PH
2013-08-30 04:31:00	sunrise	9PH
2013-08-30 13:49:00	sunset	9PH
2013-08-31 04:05:00	sunrise	9PH
2013-08-31 15:31:00	sunset	9PH
2013-09-01 03:42:00	sunrise	9PH
2013-09-01 15:31:00	sunset	9PH
2013-09-02 03:57:00	sunrise	9PH
2013-09-02 15:26:00	sunset	9PH
2013-09-03 04:35:00	sunrise	9PH
2013-09-03 15:10:00	sunset	9PH
2013-09-04 03:44:00	sunrise	9PH
2013-09-04 15:25:00	sunset	9PH
2013-09-05 04:16:00	sunrise	9PH
2013-09-05 15:35:00	sunset	9PH
2013-09-06 03:46:00	sunrise	9PH
2013-09-06 15:40:00	sunset	9PH
2013-09-07 04:45:00	sunrise	9PH
2013-09-07 15:24:00	sunset	9PH
2013-09-08 04:15:00	sunrise	9PH
2013-09-08 15:14:00	sunset	9PH
2013-09-09 04:00:00	sunrise	9PH
2013-09-09 14:10:00	sunset	9PH
2013-09-10 04:42:00	sunrise	9PH
2013-09-10 15:24:00	sunset	9PH
2013-09-11 03:59:00	sunrise	9PH
2013-09-11 15:53:00	sunset	9PH
2013-09-12 04:32:00	sunrise	9PH
2013-09-12 15:53:00	sunset	9PH
2013-09-13 04:09:00	sunrise	9PH
2013-09-13 15:43:00	sunset	9PH
2013-09-14 04:19:00	sunrise	9PH
2013-09-14 15:34:00	sunset	9PH
2013-09-15 04:22:00	sunrise	9PH
2013-09-15 15:42:00	sunset	9PH
2013-09-16 04:13:00	sunrise	9PH
2013-09-16 15:43:00	sunset	9PH
2013-09-17 04:07:00	sunrise	9PH
2013-09-17 15:37:00	sunset	9PH
2013-09-18 04:18:00	sunrise	9PH
2013-09-18 16:01:00	sunset	9PH
2013-09-19 04:07:00	sunrise	9PH
2013-09-19 15:28:00	sunset	9PH
2013-09-20 04:31:00	sunrise	9PH
2013-09-20 15:31:00	sunset	9PH
2013-09-21 04:26:00	sunrise	9PH
2013-09-21 14:51:00	sunset	9PH
2013-09-22 04:20:00	sunrise	9PH
2013-09-22 15:50:00	sunset	9PH
2013-09-23 05:00:00	sunrise	9PH
2013-09-23 15:40:00	sunset	9PH
2013-09-24 04:16:00	sunrise	9PH
2013-09-24 15:25:00	sunset	9PH
2013-09-25 04:01:00	sunrise	9PH
2013-09-25 15:40:00	sunset	9PH
2013-09-26 04:21:00	sunrise	9PH
2013-09-26 15:39:00	sunset	9PH
2013-09-27 03:50:00	sunrise	9PH
2013-09-27 15:31:00	sunset	9PH
2013-09-28 04:05:00	sunrise	9PH
2013-09-28 15:20:00	sunset	9PH
2013-09-29 04:20:00	sunrise	9PH
2013-09-29 15:39:00	sunset	9PH
2013-09-30 04:24:00	sunrise	9PH
2013-09-30 14:58:00	sunset	9PH
2013-10-01 04:59:00	sunrise	9PH
2013-10-01 15:48:00	sunset	9PH
2013-10-02 04:49:00	sunrise	9PH
2013-10-02 15:03:00	sunset	9PH
2013-10-03 04:19:00	sunrise	9PH
2013-10-03 15:33:00	sunset	9PH
2013-10-04 05:02:00	sunrise	9PH
2013-10-04 15:27:00	sunset	9PH
2013-10-05 04:23:00	sunrise	9PH
2013-10-05 15:48:00	sunset	9PH
2013-10-06 03:57:00	sunrise	9PH
2013-10-06 15:38:00	sunset	9PH
2013-10-07 04:13:00	sunrise	9PH
2013-10-07 15:28:00	sunset	9PH
2013-10-08 04:17:00	sunrise	9PH
2013-10-08 15:46:00	sunset	9PH
2013-10-09 04:16:00	sunrise	9PH
2013-10-09 15:41:00	sunset	9PH
2013-10-10 04:22:00	sunrise	9PH
2013-10-10 15:28:00	sunset	9PH
2013-10-11 04:32:00	sunrise	9PH
2013-10-11 15:40:00	sunset	9PH
2013-10-12 04:16:00	sunrise	9PH
2013-10-12 15:35:00	sunset	9PH
2013-10-13 04:20:00	sunrise	9PH
2013-10-13 15:40:00	sunset	9PH
2013-10-14 04:00:00	sunrise	9PH
2013-10-14 15:45:00	sunset	9PH
2013-10-15 04:16:00	sunrise	9PH
2013-10-15 15:44:00	sunset	9PH
2013-10-16 04:24:00	sunrise	9PH
2013-10-16 15:39:00	sunset	9PH
2013-10-17 04:35:00	sunrise	9PH
2013-10-17 15:45:00	sunset	9PH
2013-10-18 04:10:00	sunrise	9PH
2013-10-18 15:29:00	sunset	9PH
2013-10-19 04:14:00	sunrise	9PH
2013-10-19 15:20:00	sunset	9PH
2013-10-20 03:59:00	sunrise	9PH
2013-10-20 15:08:00	sunset	9PH
2013-10-21 04:19:00	sunrise	9PH
2013-10-21 15:38:00	sunset	9PH
2013-10-22 04:47:00	sunrise	9PH
2013-10-22 15:14:00	sunset	9PH
2013-10-23 04:03:00	sunrise	9PH
2013-10-23 15:07:00	sunset	9PH
2013-10-24 04:01:00	sunrise	9PH
2013-10-24 15:22:00	sunset	9PH
2013-10-25 04:08:00	sunrise	9PH
2013-10-25 15:38:00	sunset	9PH
2013-10-26 04:16:00	sunrise	9PH
2013-10-26 15:36:00	sunset	9PH
2013-10-27 04:12:00	sunrise	9PH
2013-10-27 15:06:00	sunset	9PH
2013-10-28 04:40:00	sunrise	9PH
2013-10-28 14:46:00	sunset	9PH
2013-10-29 05:02:00	sunrise	9PH
2013-10-29 15:21:00	sunset	9PH
2013-10-30 03:57:00	sunrise	9PH
2013-10-30 14:35:00	sunset	9PH
2013-10-31 04:36:00	sunrise	9PH
2013-10-31 15:20:00	sunset	9PH
2013-11-01 04:04:00	sunrise	9PH
2013-11-01 15:15:00	sunset	9PH
2013-11-02 04:45:00	sunrise	9PH
2013-11-02 15:05:00	sunset	9PH
2013-11-03 05:01:00	sunrise	9PH
2013-11-03 15:19:00	sunset	9PH
2013-11-04 04:00:00	sunrise	9PH
2013-11-04 15:24:00	sunset	9PH
2013-11-05 04:00:00	sunrise	9PH
2013-11-05 14:59:00	sunset	9PH
2013-11-06 04:43:00	sunrise	9PH
2013-11-06 14:35:00	sunset	9PH
2013-11-07 04:14:00	sunrise	9PH
2013-11-07 15:13:00	sunset	9PH
2013-11-08 03:43:00	sunrise	9PH
2013-11-08 15:28:00	sunset	9PH
2013-11-09 03:49:00	sunrise	9PH
2013-11-09 15:38:00	sunset	9PH
2013-11-10 03:19:00	sunrise	9PH
2013-11-10 15:33:00	sunset	9PH
2013-11-11 03:27:00	sunrise	9PH
2013-11-11 15:27:00	sunset	9PH
2013-11-12 03:58:00	sunrise	9PH
2013-11-12 14:52:00	sunset	9PH
2013-11-13 03:28:00	sunrise	9PH
2013-11-13 15:32:00	sunset	9PH
2013-11-14 03:48:00	sunrise	9PH
2013-11-14 15:17:00	sunset	9PH
2013-11-15 03:27:00	sunrise	9PH
2013-11-15 15:31:00	sunset	9PH
2013-11-16 03:27:00	sunrise	9PH
2013-11-16 15:16:00	sunset	9PH
2013-11-17 03:57:00	sunrise	9PH
2013-11-17 15:01:00	sunset	9PH
2013-11-18 04:27:00	sunrise	9PH
2013-11-18 13:37:00	sunset	9PH
2013-11-19 03:54:00	sunrise	9PH
2013-11-19 15:15:00	sunset	9PH
2013-11-20 03:50:00	sunrise	9PH
2013-11-20 15:20:00	sunset	9PH
2013-11-21 04:25:00	sunrise	9PH
2013-11-21 15:01:00	sunset	9PH
2013-11-22 03:59:00	sunrise	9PH
2013-11-22 15:26:00	sunset	9PH
2013-11-23 03:40:00	sunrise	9PH
2013-11-23 15:19:00	sunset	9PH
2013-11-24 04:30:00	sunrise	9PH
2013-11-24 14:59:00	sunset	9PH
2013-11-25 04:05:00	sunrise	9PH
2013-11-25 14:59:00	sunset	9PH
2013-11-26 03:59:00	sunrise	9PH
2013-11-26 14:58:00	sunset	9PH
2013-11-27 04:29:00	sunrise	9PH
2013-11-27 14:19:00	sunset	9PH
2013-11-28 03:49:00	sunrise	9PH
2013-11-28 13:23:00	sunset	9PH
2013-11-29 04:24:00	sunrise	9PH
2013-11-29 14:43:00	sunset	9PH
2013-11-30 04:23:00	sunrise	9PH
2013-11-30 14:59:00	sunset	9PH
2013-12-01 04:33:00	sunrise	9PH
2013-12-01 14:17:00	sunset	9PH
2013-12-02 03:48:00	sunrise	9PH
2013-12-02 14:52:00	sunset	9PH
2013-12-03 04:13:00	sunrise	9PH
2013-12-03 15:37:00	sunset	9PH
2013-12-04 04:17:00	sunrise	9PH
2013-12-04 15:08:00	sunset	9PH
2013-12-05 03:51:00	sunrise	9PH
2013-12-05 15:06:00	sunset	9PH
2013-12-06 04:07:00	sunrise	9PH
2013-12-06 15:01:00	sunset	9PH
2013-12-07 03:37:00	sunrise	9PH
2013-12-07 15:02:00	sunset	9PH
2013-12-08 03:40:00	sunrise	9PH
2013-12-08 14:40:00	sunset	9PH
2013-12-09 04:01:00	sunrise	9PH
2013-12-09 15:35:00	sunset	9PH
2013-12-10 04:16:00	sunrise	9PH
2013-12-10 15:10:00	sunset	9PH
2013-12-11 03:46:00	sunrise	9PH
2013-12-11 13:49:00	sunset	9PH
2013-12-12 04:04:00	sunrise	9PH
2013-12-12 14:34:00	sunset	9PH
2013-12-13 04:43:00	sunrise	9PH
2013-12-13 14:09:00	sunset	9PH
2013-12-14 04:05:00	sunrise	9PH
2013-12-14 15:29:00	sunset	9PH
2013-12-15 04:24:00	sunrise	9PH
2013-12-15 15:30:00	sunset	9PH
2013-12-16 03:39:00	sunrise	9PH
2013-12-16 14:04:00	sunset	9PH
2013-12-17 04:04:00	sunrise	9PH
2013-12-17 15:33:00	sunset	9PH
2013-12-18 03:54:00	sunrise	9PH
2013-12-18 15:05:00	sunset	9PH
2013-12-19 03:48:00	sunrise	9PH
2013-12-19 15:12:00	sunset	9PH
2013-12-20 04:18:00	sunrise	9PH
2013-12-20 15:02:00	sunset	9PH
2013-12-21 04:16:00	sunrise	9PH
2013-12-21 15:33:00	sunset	9PH
2013-12-22 04:45:00	sunrise	9PH
2013-12-22 13:57:00	sunset	9PH
2013-12-23 05:12:00	sunrise	9PH
2013-12-23 14:11:00	sunset	9PH
2013-12-24 05:10:00	sunrise	9PH
2013-12-24 15:03:00	sunset	9PH
2013-12-25 05:27:00	sunrise	9PH
2013-12-25 14:32:00	sunset	9PH
2013-12-26 04:25:00	sunrise	9PH
2013-12-26 15:15:00	sunset	9PH
2013-12-27 04:11:00	sunrise	9PH
2013-12-27 15:10:00	sunset	9PH
2013-12-28 03:51:00	sunrise	9PH
2013-12-29 07:45:00	sunrise	9PH
2013-12-29 14:50:00	sunset	9PH
2013-12-30 04:26:00	sunrise	9PH
2013-12-30 15:01:00	sunset	9PH
2013-12-31 04:34:00	sunrise	9PH
2013-12-31 14:11:00	sunset	9PH
2014-01-01 04:48:00	sunrise	9PH
2014-01-01 15:05:00	sunset	9PH
2014-01-02 05:50:00	sunrise	9PH
2014-01-02 13:39:00	sunset	9PH
2014-01-03 04:50:00	sunrise	9PH
2014-01-03 14:38:00	sunset	9PH
2014-01-04 04:19:00	sunrise	9PH
2014-01-04 15:15:00	sunset	9PH
2014-01-05 04:29:00	sunrise	9PH
2014-01-05 14:23:00	sunset	9PH
2014-01-06 04:29:00	sunrise	9PH
2014-01-06 15:23:00	sunset	9PH
2014-01-07 05:03:00	sunrise	9PH
2014-01-07 14:30:00	sunset	9PH
2014-01-08 04:38:00	sunrise	9PH
2014-01-08 15:37:00	sunset	9PH
2014-01-09 04:13:00	sunrise	9PH
2014-01-09 15:08:00	sunset	9PH
2014-01-10 05:46:00	sunrise	9PH
2014-01-10 13:52:00	sunset	9PH
2014-01-11 05:26:00	sunrise	9PH
2014-01-11 14:23:00	sunset	9PH
2014-01-12 05:22:00	sunrise	9PH
2014-01-12 15:26:00	sunset	9PH
2014-01-13 05:27:00	sunrise	9PH
2014-01-13 15:16:00	sunset	9PH
2014-01-14 05:15:00	sunrise	9PH
2014-01-14 14:35:00	sunset	9PH
2014-01-15 04:46:00	sunrise	9PH
2014-01-15 13:35:00	sunset	9PH
2014-01-16 05:46:00	sunrise	9PH
2014-01-16 14:47:00	sunset	9PH
2014-01-17 07:11:00	sunrise	9PH
2014-01-17 14:45:00	sunset	9PH
2014-01-18 05:11:00	sunrise	9PH
2014-01-18 13:16:00	sunset	9PH
2014-01-19 05:14:00	sunrise	9PH
2014-01-19 14:45:00	sunset	9PH
2014-01-20 05:05:00	sunrise	9PH
2014-01-20 14:51:00	sunset	9PH
2014-01-21 04:53:00	sunrise	9PH
2014-01-21 14:19:00	sunset	9PH
2014-01-22 05:02:00	sunrise	9PH
2014-01-22 15:38:00	sunset	9PH
2014-01-23 04:34:00	sunrise	9PH
2014-01-23 14:55:00	sunset	9PH
2014-01-24 04:34:00	sunrise	9PH
2014-01-24 14:03:00	sunset	9PH
2014-01-25 05:19:00	sunrise	9PH
2014-01-25 15:38:00	sunset	9PH
2014-01-26 04:43:00	sunrise	9PH
2014-01-26 14:44:00	sunset	9PH
2014-01-27 05:02:00	sunrise	9PH
2014-01-27 14:27:00	sunset	9PH
2014-01-28 04:23:00	sunrise	9PH
2014-01-28 14:07:00	sunset	9PH
2014-01-29 05:18:00	sunrise	9PH
2014-01-29 13:49:00	sunset	9PH
2014-01-30 05:02:00	sunrise	9PH
2014-01-30 15:01:00	sunset	9PH
2014-01-31 04:55:00	sunrise	9PH
2014-01-31 15:32:00	sunset	9PH
2014-02-01 05:07:00	sunrise	9PH
2014-02-01 15:11:00	sunset	9PH
2014-02-02 04:52:00	sunrise	9PH
2014-02-02 15:20:00	sunset	9PH
2014-02-03 05:06:00	sunrise	9PH
2014-02-03 15:45:00	sunset	9PH
2014-02-04 04:26:00	sunrise	9PH
2014-02-04 15:25:00	sunset	9PH
2014-02-05 05:21:00	sunrise	9PH
2014-02-05 14:52:00	sunset	9PH
2014-02-06 04:51:00	sunrise	9PH
2014-02-06 15:49:00	sunset	9PH
2014-02-07 06:04:00	sunrise	9PH
2014-02-07 15:29:00	sunset	9PH
2014-02-08 04:25:00	sunrise	9PH
2014-02-08 15:04:00	sunset	9PH
2014-02-09 04:50:00	sunrise	9PH
2014-02-09 14:34:00	sunset	9PH
2014-02-10 05:20:00	sunrise	9PH
2014-02-10 15:30:00	sunset	9PH
2014-02-11 05:48:00	sunrise	9PH
2014-02-11 13:08:00	sunset	9PH
2014-02-12 04:58:00	sunrise	9PH
2014-02-12 14:40:00	sunset	9PH
2014-02-13 05:04:00	sunrise	9PH
2014-02-13 16:13:00	sunset	9PH
2014-02-14 04:43:00	sunrise	9PH
2014-02-14 15:39:00	sunset	9PH
2014-02-15 06:03:00	sunrise	9PH
2014-02-15 15:48:00	sunset	9PH
2014-02-16 05:16:00	sunrise	9PH
2014-02-16 15:14:00	sunset	9PH
2014-02-17 05:36:00	sunrise	9PH
2014-02-17 15:12:00	sunset	9PH
2014-02-18 05:01:00	sunrise	9PH
2014-02-18 16:16:00	sunset	9PH
2014-02-19 04:51:00	sunrise	9PH
2014-02-19 16:11:00	sunset	9PH
2014-02-20 04:42:00	sunrise	9PH
2014-02-20 16:06:00	sunset	9PH
2014-02-21 05:05:00	sunrise	9PH
2014-02-21 16:15:00	sunset	9PH
2014-02-22 04:51:00	sunrise	9PH
2014-02-22 16:10:00	sunset	9PH
2014-02-23 04:46:00	sunrise	9PH
2014-02-23 16:00:00	sunset	9PH
2014-02-24 04:55:00	sunrise	9PH
2014-02-24 16:00:00	sunset	9PH
2014-02-25 04:41:00	sunrise	9PH
2014-02-25 16:11:00	sunset	9PH
2014-02-26 05:15:00	sunrise	9PH
2014-02-26 16:04:00	sunset	9PH
2014-02-27 04:54:00	sunrise	9PH
2014-02-27 16:14:00	sunset	9PH
2014-02-28 05:03:00	sunrise	9PH
2014-02-28 16:09:00	sunset	9PH
2014-03-01 05:08:00	sunrise	9PH
2014-03-01 16:03:00	sunset	9PH
2014-03-02 04:49:00	sunrise	9PH
2014-03-02 15:58:00	sunset	9PH
2014-03-03 05:07:00	sunrise	9PH
2014-03-03 15:29:00	sunset	9PH
2014-03-04 04:49:00	sunrise	9PH
2014-03-04 16:24:00	sunset	9PH
2014-03-05 04:43:00	sunrise	9PH
2014-03-05 16:12:00	sunset	9PH
2014-03-06 04:48:00	sunrise	9PH
2014-03-06 16:22:00	sunset	9PH
2014-03-07 04:52:00	sunrise	9PH
2014-03-07 16:02:00	sunset	9PH
2014-03-08 05:08:00	sunrise	9PH
2014-03-08 16:18:00	sunset	9PH
2014-03-09 05:12:00	sunrise	9PH
2014-03-09 16:36:00	sunset	9PH
2014-03-10 05:27:00	sunrise	9PH
2014-03-10 15:42:00	sunset	9PH
2014-03-11 05:16:00	sunrise	9PH
2014-03-11 16:32:00	sunset	9PH
2014-03-12 04:52:00	sunrise	9PH
2014-03-12 16:27:00	sunset	9PH
2014-03-13 05:31:00	sunrise	9PH
2014-03-13 16:35:00	sunset	9PH
2014-03-14 04:46:00	sunrise	9PH
2014-03-14 16:20:00	sunset	9PH
2014-03-15 05:09:00	sunrise	9PH
2014-03-15 16:36:00	sunset	9PH
2014-03-16 05:19:00	sunrise	9PH
2014-03-16 16:19:00	sunset	9PH
2014-03-17 05:25:00	sunrise	9PH
2014-03-17 16:29:00	sunset	9PH
2014-03-18 05:25:00	sunrise	9PH
2014-03-18 15:54:00	sunset	9PH
2014-03-19 05:00:00	sunrise	9PH
2014-03-19 16:34:00	sunset	9PH
2014-03-20 05:10:00	sunrise	9PH
2014-03-20 16:08:00	sunset	9PH
2014-03-21 04:34:00	sunrise	9PH
2014-03-21 16:43:00	sunset	9PH
2014-03-22 04:29:00	sunrise	9PH
2014-03-22 16:34:00	sunset	9PH
2014-03-23 04:19:00	sunrise	9PH
2014-03-23 15:40:00	sunset	9PH
2014-03-24 04:24:00	sunrise	9PH
2014-03-24 15:10:00	sunset	9PH
2014-03-25 05:01:00	sunrise	9PH
2014-03-25 16:12:00	sunset	9PH
2014-03-26 05:08:00	sunrise	9PH
2014-03-26 16:04:00	sunset	9PH
2014-03-27 04:23:00	sunrise	9PH
2014-03-27 16:22:00	sunset	9PH
2014-03-28 04:07:00	sunrise	9PH
2014-03-28 16:13:00	sunset	9PH
2014-03-29 04:51:00	sunrise	9PH
2014-03-29 15:33:00	sunset	9PH
2014-03-30 04:45:00	sunrise	9PH
2014-03-30 16:36:00	sunset	9PH
2014-03-31 04:05:00	sunrise	9PH
2014-03-31 16:03:00	sunset	9PH
2014-04-01 04:00:00	sunrise	9PH
2014-04-01 16:15:00	sunset	9PH
2014-04-02 04:45:00	sunrise	9PH
2014-04-02 15:45:00	sunset	9PH
2014-04-03 04:06:00	sunrise	9PH
2014-04-03 15:50:00	sunset	9PH
2014-04-04 04:24:00	sunrise	9PH
2014-04-04 16:34:00	sunset	9PH
2014-04-05 04:40:00	sunrise	9PH
2014-04-05 14:59:00	sunset	9PH
2014-04-06 05:40:00	sunrise	9PH
2014-04-06 15:49:00	sunset	9PH
2014-04-07 04:20:00	sunrise	9PH
2014-04-07 16:09:00	sunset	9PH
2013-07-01 15:12:00	sunset	9SY
2013-07-02 04:11:00	sunrise	9SY
2013-07-02 15:37:00	sunset	9SY
2013-07-03 03:03:00	sunrise	9SY
2013-07-03 16:12:00	sunset	9SY
2013-07-04 04:21:00	sunrise	9SY
2013-07-04 15:12:00	sunset	9SY
2013-07-05 04:07:00	sunrise	9SY
2013-07-05 16:26:00	sunset	9SY
2013-07-06 05:42:00	sunrise	9SY
2013-07-06 14:47:00	sunset	9SY
2013-07-07 05:06:00	sunrise	9SY
2013-07-07 15:30:00	sunset	9SY
2013-07-08 05:09:00	sunrise	9SY
2013-07-08 14:45:00	sunset	9SY
2013-07-09 06:55:00	sunrise	9SY
2013-07-09 15:29:00	sunset	9SY
2013-07-10 05:15:00	sunrise	9SY
2013-07-10 15:40:00	sunset	9SY
2013-07-11 06:53:00	sunrise	9SY
2013-07-11 13:03:00	sunset	9SY
2013-07-12 03:29:00	sunrise	9SY
2013-07-12 13:43:00	sunset	9SY
2013-07-13 05:07:00	sunrise	9SY
2013-07-13 13:59:00	sunset	9SY
2013-07-14 05:03:00	sunrise	9SY
2013-07-14 13:42:00	sunset	9SY
2013-07-15 05:48:00	sunrise	9SY
2013-07-16 10:11:00	sunrise	9SY
2013-07-16 14:19:00	sunset	9SY
2013-07-17 08:00:00	sunrise	9SY
2013-07-17 11:53:00	sunset	9SY
2013-07-18 03:57:00	sunrise	9SY
2013-07-18 04:01:00	sunset	9SY
2013-07-18 16:02:00	sunset	9SY
2013-07-19 03:40:00	sunrise	9SY
2013-07-19 14:05:00	sunset	9SY
2013-07-20 04:41:00	sunrise	9SY
2013-07-20 15:42:00	sunset	9SY
2013-07-21 05:45:00	sunrise	9SY
2013-07-21 14:49:00	sunset	9SY
2013-07-22 03:58:00	sunrise	9SY
2013-07-22 13:39:00	sunset	9SY
2013-07-23 05:35:00	sunrise	9SY
2013-07-23 15:39:00	sunset	9SY
2013-07-24 03:39:00	sunrise	9SY
2013-07-24 14:58:00	sunset	9SY
2013-07-25 03:37:00	sunrise	9SY
2013-07-25 15:45:00	sunset	9SY
2013-07-26 03:27:00	sunrise	9SY
2013-07-26 15:40:00	sunset	9SY
2013-07-27 04:21:00	sunrise	9SY
2013-07-27 15:12:00	sunset	9SY
2013-07-28 04:23:00	sunrise	9SY
2013-07-28 15:56:00	sunset	9SY
2013-07-29 04:22:00	sunrise	9SY
2013-07-29 16:01:00	sunset	9SY
2013-07-30 03:52:00	sunrise	9SY
2013-07-30 15:16:00	sunset	9SY
2013-07-31 04:51:00	sunrise	9SY
2013-07-31 15:50:00	sunset	9SY
2013-08-01 06:10:00	sunrise	9SY
2013-08-01 15:55:00	sunset	9SY
2013-08-02 06:11:00	sunrise	9SY
2013-08-02 15:14:00	sunset	9SY
2013-08-03 05:00:00	sunrise	9SY
2013-08-03 15:44:00	sunset	9SY
2013-08-04 05:30:00	sunrise	9SY
2013-08-04 15:56:00	sunset	9SY
2013-08-05 05:48:00	sunrise	9SY
2013-08-05 15:40:00	sunset	9SY
2013-08-06 04:44:00	sunrise	9SY
2013-08-06 15:40:00	sunset	9SY
2013-08-07 05:12:00	sunrise	9SY
2013-08-07 15:07:00	sunset	9SY
2013-08-08 04:13:00	sunrise	9SY
2013-08-08 15:22:00	sunset	9SY
2013-08-09 05:58:00	sunrise	9SY
2013-08-09 15:08:00	sunset	9SY
2013-08-10 05:02:00	sunrise	9SY
2013-08-10 15:13:00	sunset	9SY
2013-08-11 02:17:00	sunrise	9SY
2013-08-11 15:36:00	sunset	9SY
2013-08-12 02:27:00	sunrise	9SY
2013-08-12 15:45:00	sunset	9SY
2013-08-13 05:36:00	sunrise	9SY
2013-08-13 15:25:00	sunset	9SY
2013-08-14 03:54:00	sunrise	9SY
2013-08-14 14:46:00	sunset	9SY
2013-08-15 04:35:00	sunrise	9SY
2013-08-15 15:29:00	sunset	9SY
2013-08-16 03:29:00	sunrise	9SY
2013-08-16 15:39:00	sunset	9SY
2013-08-17 04:57:00	sunrise	9SY
2013-08-17 15:03:00	sunset	9SY
2013-08-18 04:39:00	sunrise	9SY
2013-08-18 11:58:00	sunset	9SY
2013-08-19 04:24:00	sunrise	9SY
2013-08-19 11:58:00	sunset	9SY
2013-08-20 05:33:00	sunrise	9SY
2013-08-20 13:29:00	sunset	9SY
2013-08-21 05:53:00	sunrise	9SY
2013-08-21 13:47:00	sunset	9SY
2013-08-22 04:11:00	sunrise	9SY
2013-08-22 14:41:00	sunset	9SY
2013-08-23 05:10:00	sunrise	9SY
2013-08-23 11:56:00	sunset	9SY
2013-08-24 05:07:00	sunrise	9SY
2013-08-24 13:41:00	sunset	9SY
2013-08-25 04:05:00	sunrise	9SY
2013-08-25 15:40:00	sunset	9SY
2013-08-26 06:56:00	sunrise	9SY
2013-08-26 13:20:00	sunset	9SY
2013-08-27 04:21:00	sunrise	9SY
2013-08-27 14:06:00	sunset	9SY
2013-08-28 04:28:00	sunrise	9SY
2013-08-28 13:34:00	sunset	9SY
2013-08-29 04:05:00	sunrise	9SY
2013-08-29 11:35:00	sunset	9SY
2013-08-30 04:49:00	sunrise	9SY
2013-08-30 13:51:00	sunset	9SY
2013-08-31 04:22:00	sunrise	9SY
2013-08-31 14:08:00	sunset	9SY
2013-09-01 05:14:00	sunrise	9SY
2013-09-01 14:12:00	sunset	9SY
2013-09-02 03:53:00	sunrise	9SY
2013-09-02 14:07:00	sunset	9SY
2013-09-03 05:38:00	sunrise	9SY
2013-09-03 13:57:00	sunset	9SY
2013-09-04 04:11:00	sunrise	9SY
2013-09-04 14:16:00	sunset	9SY
2013-09-05 03:47:00	sunrise	9SY
2013-09-05 14:21:00	sunset	9SY
2013-09-06 05:10:00	sunrise	9SY
2013-09-06 14:40:00	sunset	9SY
2013-09-07 05:05:00	sunrise	9SY
2013-09-07 13:50:00	sunset	9SY
2013-09-08 04:50:00	sunrise	9SY
2013-09-08 14:31:00	sunset	9SY
2013-09-09 06:20:00	sunrise	9SY
2013-09-09 14:54:00	sunset	9SY
2013-09-10 03:45:00	sunrise	9SY
2013-09-10 15:10:00	sunset	9SY
2013-09-11 03:35:00	sunrise	9SY
2013-09-11 15:11:00	sunset	9SY
2013-09-12 04:29:00	sunrise	9SY
2013-09-12 14:28:00	sunset	9SY
2013-09-13 05:13:00	sunrise	9SY
2013-09-13 14:48:00	sunset	9SY
2013-09-14 04:13:00	sunrise	9SY
2013-09-14 15:37:00	sunset	9SY
2013-09-15 04:23:00	sunrise	9SY
2013-09-15 14:53:00	sunset	9SY
2013-09-16 04:23:00	sunrise	9SY
2013-09-16 15:06:00	sunset	9SY
2013-09-17 04:27:00	sunrise	9SY
2013-09-17 14:02:00	sunset	9SY
2013-09-18 04:17:00	sunrise	9SY
2013-09-18 15:11:00	sunset	9SY
2013-09-19 06:00:00	sunrise	9SY
2013-09-19 15:07:00	sunset	9SY
2013-09-20 04:16:00	sunrise	9SY
2013-09-20 14:05:00	sunset	9SY
2013-09-21 03:59:00	sunrise	9SY
2013-09-21 15:24:00	sunset	9SY
2013-09-22 03:59:00	sunrise	9SY
2013-09-22 15:24:00	sunset	9SY
2013-09-23 03:37:00	sunrise	9SY
2013-09-23 15:24:00	sunset	9SY
2013-09-24 03:49:00	sunrise	9SY
2013-09-24 15:18:00	sunset	9SY
2013-09-25 04:04:00	sunrise	9SY
2013-09-25 15:28:00	sunset	9SY
2013-09-26 03:59:00	sunrise	9SY
2013-09-26 15:22:00	sunset	9SY
2013-09-27 03:41:00	sunrise	9SY
2013-09-27 15:17:00	sunset	9SY
2013-09-28 03:58:00	sunrise	9SY
2013-09-28 15:07:00	sunset	9SY
2013-09-29 03:47:00	sunrise	9SY
2013-09-29 15:23:00	sunset	9SY
2013-09-30 03:41:00	sunrise	9SY
2013-09-30 14:56:00	sunset	9SY
2013-10-01 03:40:00	sunrise	9SY
2013-10-01 14:45:00	sunset	9SY
2013-10-02 04:51:00	sunrise	9SY
2013-10-02 15:00:00	sunset	9SY
2013-10-03 03:56:00	sunrise	9SY
2013-10-03 15:21:00	sunset	9SY
2013-10-04 04:40:00	sunrise	9SY
2013-10-04 14:59:00	sunset	9SY
2013-10-05 04:05:00	sunrise	9SY
2013-10-05 15:04:00	sunset	9SY
2013-10-06 03:48:00	sunrise	9SY
2013-10-06 15:18:00	sunset	9SY
2013-10-07 03:39:00	sunrise	9SY
2013-10-07 14:58:00	sunset	9SY
2013-10-08 03:29:00	sunrise	9SY
2013-10-08 15:40:00	sunset	9SY
2013-10-09 03:33:00	sunrise	9SY
2013-10-09 15:12:00	sunset	9SY
2013-10-10 03:28:00	sunrise	9SY
2013-10-10 15:07:00	sunset	9SY
2013-10-11 03:58:00	sunrise	9SY
2013-10-11 15:11:00	sunset	9SY
2013-10-12 03:57:00	sunrise	9SY
2013-10-12 15:21:00	sunset	9SY
2013-10-13 04:45:00	sunrise	9SY
2013-10-13 14:56:00	sunset	9SY
2013-10-14 03:56:00	sunrise	9SY
2013-10-14 15:10:00	sunset	9SY
2013-10-15 03:31:00	sunrise	9SY
2013-10-15 15:01:00	sunset	9SY
2013-10-16 03:21:00	sunrise	9SY
2013-10-16 15:24:00	sunset	9SY
2013-10-17 03:30:00	sunrise	9SY
2013-10-17 15:19:00	sunset	9SY
2013-10-18 03:33:00	sunrise	9SY
2013-10-18 15:15:00	sunset	9SY
2013-10-19 03:34:00	sunrise	9SY
2013-10-19 15:28:00	sunset	9SY
2013-10-20 03:24:00	sunrise	9SY
2013-10-20 15:13:00	sunset	9SY
2013-10-21 03:09:00	sunrise	9SY
2013-10-21 15:17:00	sunset	9SY
2013-10-22 03:21:00	sunrise	9SY
2013-10-22 15:02:00	sunset	9SY
2013-10-23 03:48:00	sunrise	9SY
2013-10-23 15:19:00	sunset	9SY
2013-10-24 03:17:00	sunrise	9SY
2013-10-24 15:16:00	sunset	9SY
2013-10-25 03:22:00	sunrise	9SY
2013-10-25 15:21:00	sunset	9SY
2013-10-26 03:32:00	sunrise	9SY
2013-10-26 15:10:00	sunset	9SY
2013-10-27 03:34:00	sunrise	9SY
2013-10-27 15:10:00	sunset	9SY
2013-10-28 03:14:00	sunrise	9SY
2013-10-28 15:24:00	sunset	9SY
2013-10-29 03:05:00	sunrise	9SY
2013-10-29 14:55:00	sunset	9SY
2013-10-30 03:40:00	sunrise	9SY
2013-10-30 14:44:00	sunset	9SY
2013-10-31 03:13:00	sunrise	9SY
2013-10-31 15:13:00	sunset	9SY
2013-11-01 03:34:00	sunrise	9SY
2013-11-01 15:13:00	sunset	9SY
2013-11-02 03:34:00	sunrise	9SY
2013-11-02 14:02:00	sunset	9SY
2013-11-03 03:18:00	sunrise	9SY
2013-11-03 15:17:00	sunset	9SY
2013-11-04 03:28:00	sunrise	9SY
2013-11-04 15:17:00	sunset	9SY
2013-11-05 03:17:00	sunrise	9SY
2013-11-05 15:06:00	sunset	9SY
2013-11-06 03:12:00	sunrise	9SY
2013-11-06 14:57:00	sunset	9SY
2013-11-07 03:20:00	sunrise	9SY
2013-11-07 15:22:00	sunset	9SY
2013-11-08 03:16:00	sunrise	9SY
2013-11-08 15:07:00	sunset	9SY
2013-11-09 03:16:00	sunrise	9SY
2013-11-09 15:20:00	sunset	9SY
2013-11-10 03:15:00	sunrise	9SY
2013-11-10 15:09:00	sunset	9SY
2013-11-11 03:35:00	sunrise	9SY
2013-11-11 15:14:00	sunset	9SY
2013-11-12 03:20:00	sunrise	9SY
2013-11-12 14:48:00	sunset	9SY
2013-11-13 03:23:00	sunrise	9SY
2013-11-13 14:53:00	sunset	9SY
2013-11-14 03:29:00	sunrise	9SY
2013-11-14 15:18:00	sunset	9SY
2013-11-15 03:08:00	sunrise	9SY
2013-11-15 15:22:00	sunset	9SY
2013-11-16 03:18:00	sunrise	9SY
2013-11-16 14:09:00	sunset	9SY
2013-11-17 03:11:00	sunrise	9SY
2013-11-17 15:08:00	sunset	9SY
2013-11-18 03:17:00	sunrise	9SY
2013-11-18 14:16:00	sunset	9SY
2013-11-19 03:17:00	sunrise	9SY
2013-11-19 14:36:00	sunset	9SY
2013-11-20 03:25:00	sunrise	9SY
2013-11-20 15:06:00	sunset	9SY
2013-11-21 03:16:00	sunrise	9SY
2013-11-21 14:41:00	sunset	9SY
[truncated: 4,891 more rows]
